# Supplementary material for: Structures of active-state orexin receptor 2 rationalize peptide and small-molecule agonist recognition and receptor activation
Source: Nat Commun. 2021 Feb 5;12:815. doi: 10.1038/s41467-021-21087-6 (PMC7864924; doi:10.1038/s41467-021-21087-6)
Supplement: Supplementary file 5 — Source Data [file 41467_2021_21087_MOESM5_ESM.xlsx]

## Sheet: Figure 1b
Figure 1b
		Agonist concentration (M)	Replicate measurements of IP accumulation (%)
			n=1	n=2	n=3	n=4	n=5
	OX2R-OxB	2.6e-11	-2.255	-1.366	-4.16	-1.108
		7.7e-11	-4.546	0.053	0.728	-4.269
		2.32e-10	-4.23	0.925	-0.936	-3.406
		6.95e-10	-3.75	-4.904	1.755	-0.424
		2.08e-09	1.398	0.57	2.69	-2.728
		6.25e-09	7.575	5.94	4.425	4.533
		1.88e-08	5.444	9.669	8.712	-0.283
		5.63e-08	60.851	66.883	57.299	55.03
		1.69e-07	90.518	92.201	89.972	91.54
		5.07e-07	98.477	100.264	97.65	97.808
	OX2R-compound 1	2.6e-11	-6.288	-4.657	-3.165	-3.304
		7.7e-11	-2.244	-3.206	-2.768	-0.099
		2.32e-10	1.212	-7.078	-1.566	0.166
		6.95e-10	3.626	6.01	0.358	3.356
		2.08e-09	17.732	14.025	22.431	18.14
		6.25e-09	54.114	60.939	51.322	56.472
		1.88e-08	88.535	87.38	84.711	88.661
		5.63e-08	99.465	98.097	97.811	97.513
		1.69e-07	100.101	98.597	98.997	99.427
		5.07e-07	100.712	99.525	99.954	99.534
	OX1R-OxB	2.573e-11	-0.53364	-2.93931	-1.07465	-2.45669
		7.72e-11	-9.21764	-1.24708	-1.17635	-0.9492
		2.316e-10	-3.28612	-2.12491	-0.24587	2.29012
		6.948e-10	0.843764	0.421978	-5.44179	1.44718
		2.084e-09	-4.11982	-1.08416	-7.84503	3.13328
		6.253e-09	-5.19628	5.42467	-0.46267	-0.56912
		1.876e-08	-3.37232	-2.33985	-5.37032	-0.41841
		5.628e-08	2.44619	2.74713	1.40843	-1.26555
		1.688e-07	49.6281	41.8933	34.8769	41.7755
		5.065e-07	83.5805	81.503	82.6724	82.7938
	OX1R-compound 1	5.15e-09	-4.78272	-5.48817	-2.37339	1.89939	-10.7226
		1.54e-08	-0.292	-3.23356	-5.65992	1.52665	-12.5187
		4.63e-08	-0.91202	-2.76939	-1.73789	5.65355	-10.2458
		1.39e-07	-1.85047	-5.61688	0.03386	1.5668	-2.21218
		4.17e-07	-3.86914	-0.94685	-2.60618	-1.35646	-10.5192
		1.25e-06	-1.51791	-1.75399	6.13084	5.23993	-5.64109
		3.75e-06	1.65545	0.804895	9.72422	9.92703	-2.25574
		1.13e-05	16.7273	12.3909	19.7443	20.9075	12.3387
		3.38e-05	54.9814	50.6386	54.6251	53.3755	53.8838
		0.000101	71.9075	70.5582	70.0505	74.56	73.1358

## Sheet: Figure 4d
Figure 4d
	Residue number	RMSF (Å)
	39	4.075
	40	3.769
	41	3.092
	42	2.237
	43	1.97
	44	2.196
	45	1.703
	46	1.524
	47	1.882
	48	1.769
	49	1.66
	50	1.546
	51	1.523
	52	1.096
	53	0.972
	54	1.037
	55	1.021
	56	0.916
	57	0.744
	58	0.757
	59	0.9
	60	0.795
	61	0.692
	62	0.75
	63	0.765
	64	0.636
	65	0.65
	66	0.703
	67	0.619
	68	0.576
	69	0.637
	70	0.654
	71	0.539
	72	0.469
	73	0.588
	74	0.58
	75	0.567
	76	0.709
	77	0.798
	78	0.685
	79	0.681
	80	0.791
	81	0.781
	82	0.666
	83	0.622
	84	0.574
	85	0.554
	86	0.594
	87	0.462
	88	0.428
	89	0.338
	90	0.34
	91	0.402
	92	0.365
	93	0.305
	94	0.44
	95	0.41
	96	0.369
	97	0.424
	98	0.536
	99	0.481
	100	0.46
	101	0.579
	102	0.655
	103	0.62
	104	0.675
	105	0.849
	106	0.883
	107	0.832
	108	0.828
	109	0.88
	110	0.966
	111	0.897
	112	0.738
	113	0.792
	114	0.842
	115	0.822
	116	0.705
	117	0.853
	118	0.868
	119	0.887
	120	0.829
	121	1.679
	122	1.145
	123	1.037
	124	1.015
	125	1.031
	126	0.808
	127	0.681
	128	0.725
	129	0.645
	130	0.645
	131	0.583
	132	0.509
	133	0.589
	134	0.603
	135	0.535
	136	0.506
	137	0.547
	138	0.512
	139	0.483
	140	0.444
	141	0.423
	142	0.418
	143	0.369
	144	0.358
	145	0.44
	146	0.415
	147	0.366
	148	0.306
	149	0.334
	150	0.377
	151	0.33
	152	0.329
	153	0.42
	154	0.48
	155	0.438
	156	0.456
	157	0.535
	158	0.592
	159	0.567
	160	0.65
	161	0.625
	162	0.578
	163	0.518
	164	0.456
	165	0.511
	166	0.547
	167	0.653
	168	0.564
	169	0.518
	170	0.61
	171	0.706
	172	0.545
	173	0.483
	174	0.646
	175	0.605
	176	0.453
	177	0.505
	178	0.59
	179	0.594
	180	0.551
	181	0.552
	182	0.597
	183	0.59
	184	0.544
	185	0.635
	186	0.674
	187	0.744
	188	0.797
	189	0.754
	190	0.684
	191	0.683
	192	0.82
	193	0.837
	194	0.928
	195	1.193
	196	1.517
	197	1.598
	198	2.1
	199	3.173
	200	4.856
	201	5.623
	202	3.717
	203	2.094
	204	2.888
	205	2.473
	206	1.558
	207	1.123
	208	1.01
	209	0.741
	210	0.734
	211	1.022
	212	0.835
	213	0.752
	214	0.84
	215	1.325
	216	1.319
	217	1.264
	218	1.107
	219	0.906
	220	0.736
	221	0.803
	222	0.807
	223	0.616
	224	0.701
	225	0.802
	226	0.65
	227	0.593
	228	0.675
	229	0.638
	230	0.56
	231	0.571
	232	0.571
	233	0.625
	234	0.594
	235	0.518
	236	0.573
	237	0.651
	238	0.581
	239	0.522
	240	0.639
	241	0.677
	242	0.507
	243	0.489
	244	0.6
	245	0.581
	246	0.507
	247	0.593
	248	0.669
	249	0.587
	250	0.572
	251	0.796
	252	0
	253	0
	254	0
	255	0
	256	0
	257	0
	258	0
	259	0
	260	0
	261	0
	262	0
	263	0
	264	0
	265	0
	266	0
	267	0
	268	0
	269	0
	270	0
	271	0
	272	0
	273	0
	274	0
	275	0
	276	0
	277	0
	278	0
	279	0
	280	0
	281	0
	282	0
	283	0
	284	0
	285	0
	286	0
	287	0
	288	0
	289	0
	290	0
	291	0.903
	292	0.947
	293	0.919
	294	0.789
	295	0.661
	296	0.705
	297	0.696
	298	0.582
	299	0.549
	300	0.622
	301	0.592
	302	0.437
	303	0.523
	304	0.571
	305	0.473
	306	0.388
	307	0.545
	308	0.597
	309	0.637
	310	0.573
	311	0.666
	312	0.664
	313	0.532
	314	0.562
	315	0.631
	316	0.592
	317	0.598
	318	0.692
	319	0.783
	320	0.838
	321	0.866
	322	0.798
	323	0.755
	324	0.892
	325	0.943
	326	0.864
	327	0.891
	328	1.002
	329	1.211
	330	1.102
	331	1.096
	332	0.857
	333	0.916
	334	1.152
	335	1.311
	336	1.081
	337	1.21
	338	1.201
	339	1.316
	340	1.329
	341	1.231
	342	1.084
	343	0.845
	344	0.903
	345	0.901
	346	0.728
	347	0.681
	348	0.746
	349	0.767
	350	0.745
	351	0.719
	352	0.656
	353	0.609
	354	0.58
	355	0.566
	356	0.52
	357	0.482
	358	0.513
	359	0.503
	360	0.4
	361	0.425
	362	0.446
	363	0.487
	364	0.424
	365	0.313
	366	0.385
	367	0.437
	368	0.378
	369	0.462
	370	0.438
	371	0.401
	372	0.5
	373	0.622
	374	0.647
	375	0.65
	376	1.135
	377	3.516
	378	2.921

## Sheet: Figure 4e
Figure 4e
	Residue number	RMSF (Å)
	1	7.203
	2	5.158
	3	3.187
	4	2.266
	5	2.372
	6	2.845
	7	2.602
	8	2.174
	9	2.202
	10	1.883
	11	1.729
	12	1.884
	13	1.69
	14	1.747
	15	1.898
	16	1.458
	17	1.558
	18	2.188
	19	1.922
	20	1.945
	21	1.368
	22	1.755
	23	2.23
	24	1.782
	25	1.041
	26	1.175
	27	1.643
	28	2.179

## Sheet: Figure 4f
Figure 4f
	Time (ns)	Distance (Å)
	0.5	10.6427
	1	11.0898
	1.5	10.7593
	2	13.1763
	2.5	10.8572
	3	10.1975
	3.5	11.5194
	4	11.2645
	4.5	10.3483
	5	11.8542
	5.5	11.6777
	6	10.6087
	6.5	11.0981
	7	10.7
	7.5	10.4278
	8	10.9403
	8.5	10.5589
	9	9.95664
	9.5	11.1438
	10	11.2779
	10.5	10.4949
	11	10.5753
	11.5	10.5368
	12	10.1877
	12.5	10.5482
	13	10.2396
	13.5	10.1183
	14	10.4967
	14.5	10.7446
	15	9.98262
	15.5	10.1466
	16	9.15477
	16.5	10.17
	17	10.2507
	17.5	9.89276
	18	9.65487
	18.5	10.8463
	19	11.0994
	19.5	11.1289
	20	10.5683
	20.5	10.6104
	21	10.949
	21.5	11.15
	22	11.0547
	22.5	10.72
	23	11.269
	23.5	11.1581
	24	11.125
	24.5	10.0003
	25	10.705
	25.5	10.8248
	26	9.69934
	26.5	10.1893
	27	9.88527
	27.5	10.5362
	28	9.99945
	28.5	9.99
	29	9.11159
	29.5	8.73062
	30	9.43057
	30.5	9.30981
	31	9.79987
	31.5	9.59922
	32	8.97287
	32.5	8.87685
	33	8.71074
	33.5	8.21029
	34	8.31787
	34.5	8.91026
	35	8.28413
	35.5	8.38472
	36	8.41344
	36.5	8.77847
	37	8.53435
	37.5	8.89335
	38	8.35627
	38.5	9.12991
	39	9.1022
	39.5	9.14973
	40	9.1191
	40.5	8.6759
	41	9.68093
	41.5	9.49813
	42	9.55056
	42.5	9.62156
	43	9.70049
	43.5	9.1154
	44	9.9541
	44.5	9.42108
	45	9.08923
	45.5	9.72486
	46	9.43467
	46.5	9.10424
	47	8.99863
	47.5	9.64567
	48	9.35151
	48.5	9.45058
	49	8.90298
	49.5	9.23643
	50	8.94041
	50.5	8.89507
	51	9.16939
	51.5	9.66826
	52	9.69686
	52.5	8.86275
	53	8.96812
	53.5	9.25631
	54	9.53157
	54.5	9.83146
	55	9.50299
	55.5	9.09565
	56	8.86758
	56.5	9.76672
	57	8.70484
	57.5	9.73925
	58	8.79959
	58.5	9.11812
	59	8.82842
	59.5	8.53444
	60	8.68703
	60.5	8.90103
	61	8.72453
	61.5	8.95464
	62	8.92618
	62.5	8.38315
	63	8.49771
	63.5	8.70806
	64	9.16959
	64.5	8.93554
	65	9.18292
	65.5	8.45877
	66	9.08351
	66.5	9.11759
	67	8.6066
	67.5	8.28584
	68	8.14596
	68.5	8.94574
	69	8.8422
	69.5	7.62181
	70	7.71823
	70.5	8.22465
	71	7.7533
	71.5	8.62716
	72	8.34909
	72.5	9.12464
	73	8.63926
	73.5	8.6961
	74	8.64338
	74.5	8.8702
	75	8.47116
	75.5	8.90741
	76	8.06389
	76.5	8.32836
	77	8.28632
	77.5	8.31752
	78	8.08497
	78.5	8.93161
	79	8.33233
	79.5	8.44288
	80	7.88047
	80.5	8.18311
	81	8.08402
	81.5	8.74375
	82	7.82685
	82.5	8.38881
	83	9.06278
	83.5	8.96624
	84	8.64524
	84.5	8.0884
	85	9.54278
	85.5	8.95983
	86	9.42845
	86.5	8.85563
	87	8.88089
	87.5	9.66023
	88	8.94988
	88.5	8.65941
	89	8.42743
	89.5	9.23757
	90	9.64436
	90.5	8.77887
	91	8.59459
	91.5	9.39544
	92	8.93726
	92.5	8.89478
	93	9.02494
	93.5	9.04641
	94	9.22238
	94.5	8.22977
	95	9.0566
	95.5	9.71124
	96	8.41748
	96.5	9.58502
	97	9.10713
	97.5	9.18491
	98	9.31475
	98.5	9.04514
	99	8.96325
	99.5	9.59197
	100	9.18874
	100.5	9.48511
	101	8.58825
	101.5	8.92116
	102	9.5336
	102.5	9.32284
	103	8.35787
	103.5	7.82016
	104	8.36688
	104.5	8.89133
	105	8.73881
	105.5	8.62246
	106	8.85366
	106.5	8.7908
	107	8.43971
	107.5	9.45615
	108	8.61833
	108.5	8.30138
	109	9.03586
	109.5	9.03224
	110	9.56487
	110.5	9.47181
	111	9.3739
	111.5	8.8936
	112	8.84846
	112.5	8.44759
	113	8.67322
	113.5	9.19283
	114	8.61498
	114.5	8.64346
	115	8.74138
	115.5	8.75794
	116	9.47038
	116.5	8.81071
	117	8.62974
	117.5	9.86098
	118	8.82615
	118.5	8.32638
	119	8.71003
	119.5	8.19033
	120	8.58168
	120.5	9.54665
	121	8.74837
	121.5	9.11261
	122	8.52463
	122.5	9.4331
	123	9.48328
	123.5	9.33585
	124	8.74153
	124.5	8.62078
	125	8.90897
	125.5	8.72265
	126	8.81825
	126.5	8.78454
	127	8.65985
	127.5	9.76976
	128	8.73326
	128.5	8.79919
	129	8.45824
	129.5	8.11448
	130	8.15597
	130.5	7.64994
	131	8.81499
	131.5	8.85629
	132	8.27867
	132.5	8.87525
	133	8.65738
	133.5	9.55521
	134	8.27347
	134.5	8.32004
	135	7.94191
	135.5	8.69102
	136	8.87898
	136.5	8.45513
	137	8.62832
	137.5	9.34844
	138	8.69896
	138.5	9.62333
	139	8.90158
	139.5	8.5346
	140	9.38859
	140.5	8.9358
	141	8.81251
	141.5	8.681
	142	8.55796
	142.5	9.23327
	143	9.18611
	143.5	8.56607
	144	8.68251
	144.5	8.5106
	145	9.15931
	145.5	8.57916
	146	8.39966
	146.5	8.81999
	147	8.90705
	147.5	8.93141
	148	8.67611
	148.5	8.88277
	149	9.09731
	149.5	8.93755
	150	8.61917
	150.5	9.10905
	151	8.86029
	151.5	8.92825
	152	8.96919
	152.5	8.94273
	153	8.7392
	153.5	9.01137
	154	8.8877
	154.5	8.69078
	155	8.78603
	155.5	8.6975
	156	8.76657
	156.5	9.20611
	157	8.68829
	157.5	8.7436
	158	9.27509
	158.5	9.17341
	159	9.09315
	159.5	8.82817
	160	8.68789
	160.5	8.88119
	161	8.64727
	161.5	8.89138
	162	8.97349
	162.5	8.96775
	163	8.93419
	163.5	9.06054
	164	8.83996
	164.5	8.58328
	165	8.73528
	165.5	8.38067
	166	9.26255
	166.5	8.85882
	167	9.24071
	167.5	8.94039
	168	8.98648
	168.5	8.81597
	169	8.71848
	169.5	8.8182
	170	8.90339
	170.5	8.9723
	171	8.7752
	171.5	8.92569
	172	8.62139
	172.5	8.81122
	173	8.50381
	173.5	8.8415
	174	8.47302
	174.5	8.73774
	175	8.97615
	175.5	8.49319
	176	9.12245
	176.5	8.76256
	177	8.90899
	177.5	8.70412
	178	8.89274
	178.5	8.7397
	179	8.85609
	179.5	8.74823
	180	9.02785
	180.5	8.90423
	181	8.83361
	181.5	8.95405
	182	8.82784
	182.5	8.91694
	183	8.78326
	183.5	8.59342
	184	8.46583
	184.5	9.21367
	185	9.03811
	185.5	10.6764
	186	10.1714
	186.5	9.09981
	187	9.15222
	187.5	9.09939
	188	8.98088
	188.5	9.69532
	189	9.88041
	189.5	11.2271
	190	9.83626
	190.5	9.00173
	191	10.3756
	191.5	9.65313
	192	9.74072
	192.5	8.99109
	193	9.56
	193.5	9.5192
	194	9.13218
	194.5	8.15234
	195	8.7424
	195.5	8.32704
	196	8.90115
	196.5	9.9607
	197	7.9104
	197.5	8.07978
	198	9.12118
	198.5	8.61335
	199	9.08473
	199.5	8.84125
	200	8.6777
	200.5	8.47378
	201	8.82875
	201.5	8.63064
	202	8.85606
	202.5	8.74612
	203	8.94205
	203.5	9.31005
	204	9.30737
	204.5	10.3204
	205	10.171
	205.5	10.1246
	206	10.5921
	206.5	10.7341
	207	10.487
	207.5	10.3968
	208	10.1471
	208.5	10.66
	209	10.4832
	209.5	10.8243
	210	10.5501
	210.5	10.4598
	211	10.5316
	211.5	10.8983
	212	10.3274
	212.5	10.4274
	213	11.6853
	213.5	10.5298
	214	10.881
	214.5	10.6868
	215	10.5789
	215.5	10.5352
	216	10.445
	216.5	10.6442
	217	10.1416
	217.5	10.5257
	218	10.4014
	218.5	10.4564
	219	11.2094
	219.5	11.4039
	220	10.2588
	220.5	10.5359
	221	9.7562
	221.5	10.3512
	222	10.5976
	222.5	10.2411
	223	10.3239
	223.5	10.8492
	224	10.8057
	224.5	10.457
	225	10.4065
	225.5	10.669
	226	10.2812
	226.5	10.6472
	227	10.5453
	227.5	10.9838
	228	10.2128
	228.5	10.1626
	229	10.8916
	229.5	10.3092
	230	10.4743
	230.5	10.4912
	231	10.9455
	231.5	10.4084
	232	11.0858
	232.5	11.3246
	233	10.8297
	233.5	10.3037
	234	10.7266
	234.5	10.8753
	235	11.2458
	235.5	11.0073
	236	10.4082
	236.5	10.6424
	237	10.8391
	237.5	10.9052
	238	11.1506
	238.5	11.2343
	239	11.0768
	239.5	11.1729
	240	11.06
	240.5	11.6334
	241	11.5565
	241.5	11.4311
	242	10.7329
	242.5	10.85
	243	11.4494
	243.5	11.0847
	244	10.9758
	244.5	10.7282
	245	11.4115
	245.5	10.9773
	246	10.1498
	246.5	9.88729
	247	10.382
	247.5	10.39
	248	10.4796
	248.5	10.2967
	249	10.2728
	249.5	10.1744
	250	11.2981
	250.5	10.9464
	251	11.0247
	251.5	10.7148
	252	11.1911
	252.5	11.4165
	253	10.6395
	253.5	12.5238
	254	11.795
	254.5	11.1946
	255	11.9788
	255.5	11.8002
	256	12.9096
	256.5	11.3034
	257	11.6915
	257.5	12.3039
	258	10.8045
	258.5	11.4883
	259	12.1715
	259.5	12.2928
	260	11.8134
	260.5	12.2333
	261	11.1203
	261.5	11.1867
	262	11.4852
	262.5	12.1008
	263	11.7534
	263.5	11.7836
	264	11.5086
	264.5	11.4593
	265	11.9189
	265.5	11.8317
	266	11.6879
	266.5	11.0306
	267	11.9293
	267.5	11.7264
	268	11.6022
	268.5	11.7737
	269	11.3256
	269.5	11.028
	270	11.1556
	270.5	12.0953
	271	11.97
	271.5	11.9148
	272	11.7726
	272.5	11.9365
	273	12.0268
	273.5	11.2951
	274	11.5666
	274.5	11.4168
	275	11.4998
	275.5	11.6855
	276	11.7066
	276.5	12.068
	277	12.267
	277.5	11.4825
	278	11.664
	278.5	11.4716
	279	11.0737
	279.5	12.4104
	280	11.7747
	280.5	11.8129
	281	11.3753
	281.5	11.9602
	282	11.6031
	282.5	11.7713
	283	12.3056
	283.5	11.4429
	284	11.6291
	284.5	11.7557
	285	11.9716
	285.5	11.8078
	286	12.4768
	286.5	12.2461
	287	11.2779
	287.5	11.0659
	288	11.2092
	288.5	12.3519
	289	11.6927
	289.5	11.4785
	290	11.2699
	290.5	11.2348
	291	11.1574
	291.5	11.9348
	292	11.9746
	292.5	11.6099
	293	12.1714
	293.5	11.6608
	294	11.3641
	294.5	12.4205
	295	11.8526
	295.5	11.8462
	296	11.8215
	296.5	11.6877
	297	11.738
	297.5	11.6821
	298	11.4113
	298.5	12.138
	299	11.4969
	299.5	11.756
	300	11.6485
	300.5	11.2853
	301	11.8048
	301.5	11.6587
	302	10.9351
	302.5	12.0306
	303	10.8356
	303.5	11.0128
	304	10.7678
	304.5	11.0785
	305	11.8925
	305.5	11.3696
	306	10.7931
	306.5	11.1561
	307	12.0987
	307.5	10.816
	308	10.7203
	308.5	11.5745
	309	10.9102
	309.5	12.1306
	310	11.2507
	310.5	11.5327
	311	10.6246
	311.5	11.6322
	312	11.3471
	312.5	10.9575
	313	11.7623
	313.5	11.4551
	314	11.3548
	314.5	11.2537
	315	11.5489
	315.5	11.2827
	316	10.8181
	316.5	10.7194
	317	11.8699
	317.5	11.4225
	318	10.6296
	318.5	11.3041
	319	10.6673
	319.5	11.5596
	320	10.7945
	320.5	11.3052
	321	10.7522
	321.5	11.1166
	322	10.8937
	322.5	10.5379
	323	11.2319
	323.5	12.1414
	324	11.6238
	324.5	11.555
	325	11.2277
	325.5	10.9669
	326	10.9254
	326.5	11.1311
	327	10.8883
	327.5	11.6783
	328	10.6542
	328.5	10.891
	329	11.5456
	329.5	11.3075
	330	12.1089
	330.5	10.9155
	331	11.0083
	331.5	11.7448
	332	12.4023
	332.5	10.948
	333	11.3878
	333.5	11.6632
	334	9.26577
	334.5	11.9131
	335	12.5882
	335.5	12.1582
	336	10.8573
	336.5	10.5418
	337	11.6484
	337.5	12.4496
	338	11.712
	338.5	12.8702
	339	11.0687
	339.5	11.6877
	340	12.5123
	340.5	12.0263
	341	11.9633
	341.5	12.0464
	342	11.815
	342.5	11.4482
	343	11.4581
	343.5	10.2885
	344	11.2803
	344.5	10.7482
	345	11.1163
	345.5	10.9395
	346	12.3522
	346.5	10.1892
	347	10.9439
	347.5	11.0997
	348	11.6785
	348.5	11.166
	349	10.9915
	349.5	11.5115
	350	10.0669
	350.5	11.0903
	351	10.8807
	351.5	10.583
	352	11.6971
	352.5	10.7499
	353	10.6118
	353.5	10.0576
	354	10.217
	354.5	10.8823
	355	10.6141
	355.5	9.562
	356	10.3836
	356.5	10.1455
	357	9.369
	357.5	10.2773
	358	10.0318
	358.5	11.7959
	359	11.5069
	359.5	11.6076
	360	11.1197
	360.5	11.3578
	361	11.032
	361.5	11.4108
	362	12.3423
	362.5	11.761
	363	11.8313
	363.5	11.383
	364	11.1915
	364.5	12.3599
	365	12.6418
	365.5	12.1384
	366	10.6645
	366.5	11.7703
	367	11.7743
	367.5	11.3092
	368	12.1927
	368.5	11.8661
	369	11.3717
	369.5	11.5765
	370	11.2353
	370.5	11.0887
	371	11.5619
	371.5	11.175
	372	11.614
	372.5	11.6811
	373	12.1461
	373.5	11.3347
	374	11.5247
	374.5	11.4566
	375	11.7583
	375.5	12.2632
	376	11.5259
	376.5	11.4049
	377	11.7132
	377.5	12.3932
	378	12.9297
	378.5	11.4735
	379	10.4324
	379.5	11.9308
	380	11.3947
	380.5	11.728
	381	11.7672
	381.5	11.9339
	382	11.2303
	382.5	12.2017
	383	11.6795
	383.5	11.3036
	384	11.2066
	384.5	11.4939
	385	11.4343
	385.5	11.2185
	386	11.2504
	386.5	11.6029
	387	11.5368
	387.5	11.4979
	388	12.1324
	388.5	12.1758
	389	11.6904
	389.5	11.1681
	390	11.168
	390.5	10.3302
	391	10.9647
	391.5	11.2936
	392	11.597
	392.5	11.9193
	393	11.4052
	393.5	11.5652
	394	10.8375
	394.5	11.0444
	395	12.0145
	395.5	10.9156
	396	11.3967
	396.5	11.5862
	397	10.9335
	397.5	11.7082
	398	10.1682
	398.5	10.9597
	399	10.66
	399.5	10.8709
	400	10.9696
	400.5	11.5858
	401	11.2266
	401.5	10.6575
	402	11.1569
	402.5	11.3071
	403	11.1144
	403.5	11.4972
	404	11.7999
	404.5	11.4347
	405	11.2648
	405.5	11.6126
	406	11.1612
	406.5	11.4891
	407	10.4309
	407.5	11.3827
	408	11.1003
	408.5	10.7517
	409	10.5511
	409.5	10.8413
	410	11.001
	410.5	11.1758
	411	11.2199
	411.5	11.6754
	412	10.8735
	412.5	10.674
	413	11.0238
	413.5	11.071
	414	10.9523
	414.5	11.667
	415	10.919
	415.5	10.4056
	416	11.1802
	416.5	11.8638
	417	11.6714
	417.5	11.8547
	418	10.6765
	418.5	11.8639
	419	11.2876
	419.5	10.6446
	420	11.6424
	420.5	10.833
	421	11.0398
	421.5	10.6685
	422	10.2934
	422.5	10.5483
	423	10.7346
	423.5	10.7167
	424	10.3763
	424.5	10.4341
	425	10.0046
	425.5	10.1995
	426	10.607
	426.5	11.226
	427	10.1288
	427.5	10.5147
	428	10.5621
	428.5	10.7556
	429	11.2442
	429.5	10.6919
	430	10.248
	430.5	9.66071
	431	10.9802
	431.5	11.0368
	432	11.3873
	432.5	9.91129
	433	10.8391
	433.5	10.3022
	434	11.2899
	434.5	10.8311
	435	11.502
	435.5	12.3323
	436	12.1408
	436.5	11.6854
	437	12.7304
	437.5	12.7798
	438	12.2499
	438.5	12.5386
	439	12.529
	439.5	12.2391
	440	12.8724
	440.5	12.7827
	441	11.3188
	441.5	11.2815
	442	12.1306
	442.5	11.7865
	443	12.57
	443.5	11.3893
	444	11.3734
	444.5	11.92
	445	11.264
	445.5	11.2417
	446	12.6062
	446.5	12.2353
	447	11.4056
	447.5	12.2864
	448	11.8767
	448.5	11.6853
	449	11.5948
	449.5	12.2052
	450	11.2151
	450.5	11.8661
	451	10.9754
	451.5	11.3582
	452	11.4821
	452.5	11.4012
	453	10.6471
	453.5	11.3002
	454	11.5874
	454.5	10.9065
	455	11.1722
	455.5	9.9172
	456	11.0548
	456.5	11.4264
	457	11.3952
	457.5	11.1096
	458	11.3976
	458.5	12.2252
	459	11.2221
	459.5	11.764
	460	11.4347
	460.5	11.0471
	461	12.1717
	461.5	11.6926
	462	11.9285
	462.5	12.2642
	463	11.9146
	463.5	11.7876
	464	11.834
	464.5	11.8601
	465	11.8686
	465.5	12.3845
	466	11.849
	466.5	11.6406
	467	9.95874
	467.5	11.1641
	468	11.2509
	468.5	11.4588
	469	11.4857
	469.5	11.8329
	470	9.9121
	470.5	11.6034
	471	10.3614
	471.5	11.445
	472	11.9734
	472.5	11.3659
	473	11.2758
	473.5	11.0117
	474	11.9443
	474.5	10.6988
	475	11.1633
	475.5	11.8268
	476	11.4397
	476.5	11.0989
	477	11.4147
	477.5	10.8874
	478	10.5578
	478.5	10.6936
	479	11.2188
	479.5	11.6307
	480	11.3617
	480.5	10.9766
	481	10.8183
	481.5	11.1095
	482	11.3796
	482.5	11.3451
	483	12.0096
	483.5	10.3542
	484	11.1104
	484.5	10.9506
	485	11.3891
	485.5	11.0704
	486	11.2782
	486.5	10.8334
	487	11.3317
	487.5	10.8197
	488	11.0442
	488.5	11.8686
	489	11.7047
	489.5	11.9113
	490	11.8262
	490.5	11.6435
	491	11.5613
	491.5	10.4618
	492	11.5539
	492.5	11.8408
	493	11.1636
	493.5	11.7241
	494	11.9223
	494.5	12.4372
	495	11.514
	495.5	11.3192
	496	11.478
	496.5	12.0425
	497	11.0714
	497.5	11.2661
	498	11.6405
	498.5	11.451
	499	11.5385
	499.5	10.6587
	500	11.362
	500.5	11.1729
	501	11.6209
	501.5	11.4276
	502	11.096
	502.5	10.866
	503	11.0841
	503.5	11.2995
	504	11.4409
	504.5	12.3095
	505	11.9602
	505.5	12.3894
	506	12.0344
	506.5	10.9063
	507	10.862
	507.5	11.6361
	508	11.7056
	508.5	11.8169
	509	11.466
	509.5	12.0884
	510	10.4458
	510.5	11.1043
	511	11.7486
	511.5	12.5832
	512	11.6315
	512.5	12.1103
	513	11.8862
	513.5	12.0837
	514	12.2012
	514.5	11.5845
	515	12.3295
	515.5	12.2094
	516	10.5063
	516.5	11.7494
	517	10.7325
	517.5	10.8563
	518	12.181
	518.5	10.9628
	519	10.9236
	519.5	11.2243
	520	11.3395
	520.5	11.0447
	521	10.9396
	521.5	11.092
	522	10.9582
	522.5	10.5062
	523	11.7404
	523.5	10.9603
	524	11.5894
	524.5	11.5925
	525	11.7994
	525.5	12.1279
	526	11.4881
	526.5	11.5591
	527	11.4119
	527.5	11.6758
	528	11.616
	528.5	11.0427
	529	10.9038
	529.5	10.5196
	530	11.4533
	530.5	11.4065
	531	11.4759
	531.5	11.2872
	532	11.0098
	532.5	11.1353
	533	10.8357
	533.5	11.0403
	534	11.3461
	534.5	11.2313
	535	11.9364
	535.5	11.3127
	536	11.3311
	536.5	11.5989
	537	11.0833
	537.5	11.658
	538	13.2334
	538.5	12.0949
	539	10.7944
	539.5	11.1944
	540	11.3047
	540.5	10.9447
	541	11.2646
	541.5	11.3061
	542	11.0964
	542.5	11.0554
	543	10.7127
	543.5	11.1512
	544	11.1074
	544.5	11.2977
	545	11.1171
	545.5	11.3974
	546	11.4384
	546.5	11.3876
	547	10.8942
	547.5	11.4677
	548	11.1785
	548.5	10.7895
	549	10.7531
	549.5	10.3786
	550	10.7681
	550.5	10.5757
	551	10.342
	551.5	10.6659
	552	10.9216
	552.5	10.7904
	553	11.3912
	553.5	11.2124
	554	11.0215
	554.5	10.7398
	555	11.4335
	555.5	11.6711
	556	11.5673
	556.5	11.1732
	557	10.8558
	557.5	12.4604
	558	11.3064
	558.5	10.7933
	559	11.3267
	559.5	10.8374
	560	11.159
	560.5	11.8987
	561	11.3054
	561.5	11.1335
	562	11.2081
	562.5	11.0216
	563	10.9847
	563.5	11.0828
	564	10.9529
	564.5	11.0436
	565	10.9816
	565.5	11.1715
	566	11.3676
	566.5	11.3025
	567	10.5842
	567.5	11.6226
	568	12.1092
	568.5	11.4553
	569	11.1724
	569.5	10.8739
	570	11.1843
	570.5	12.3115
	571	11.7365
	571.5	10.8145
	572	11.1261
	572.5	10.9079
	573	11.7593
	573.5	11.2382
	574	10.9561
	574.5	11.4905
	575	10.599
	575.5	11.1739
	576	11.5446
	576.5	11.1824
	577	10.8726
	577.5	10.692
	578	10.7313
	578.5	10.4893
	579	10.746
	579.5	10.4839
	580	10.8155
	580.5	10.6856
	581	10.8194
	581.5	11.0625
	582	10.5196
	582.5	10.7797
	583	10.6267
	583.5	10.2127
	584	10.5787
	584.5	10.6286
	585	10.5804
	585.5	10.453
	586	10.5703
	586.5	10.3208
	587	10.6479
	587.5	10.2373
	588	10.4405
	588.5	10.487
	589	9.9178
	589.5	10.7821
	590	10.4328
	590.5	10.8859
	591	9.87787
	591.5	10.823
	592	10.2516
	592.5	10.8517
	593	10.3446
	593.5	10.4565
	594	10.8524
	594.5	10.4372
	595	9.69433
	595.5	9.89249
	596	10.6862
	596.5	10.557
	597	10.7337
	597.5	10.5837
	598	11.5122
	598.5	9.69731
	599	10.0567
	599.5	10.686
	600	10.4035
	600.5	10.4451
	601	11.1301
	601.5	10.8262
	602	10.3098
	602.5	10.8467
	603	11.7265
	603.5	9.58038
	604	10.9963
	604.5	10.8474
	605	11.4301
	605.5	11.3312
	606	11.4174
	606.5	11.0149
	607	11.6645
	607.5	11.7428
	608	11.8714
	608.5	11.7361
	609	11.6231
	609.5	11.7284
	610	12.0273
	610.5	10.9294
	611	11.9189
	611.5	10.9234
	612	11.0975
	612.5	11.5978
	613	11.7151
	613.5	11.9057
	614	11.2185
	614.5	10.4462
	615	11.3832
	615.5	11.0384
	616	11.1521
	616.5	11.0202
	617	10.9612
	617.5	10.8925
	618	11.4795
	618.5	11.5471
	619	11.101
	619.5	11.1079
	620	11.6516
	620.5	11.5234
	621	11.4643
	621.5	11.8098
	622	11.312
	622.5	10.8898
	623	11.4545
	623.5	11.1921
	624	11.3791
	624.5	12.144
	625	12.1091
	625.5	11.6753
	626	11.6821
	626.5	11.5386
	627	11.6231
	627.5	11.2983
	628	11.9512
	628.5	11.4286
	629	11.4475
	629.5	10.8612
	630	9.5894
	630.5	9.42653
	631	10.2448
	631.5	9.78913
	632	9.87405
	632.5	10.7564
	633	10.3133
	633.5	9.86271
	634	9.67811
	634.5	10.1537
	635	10.0328
	635.5	10.3527
	636	8.94019
	636.5	9.26409
	637	8.68836
	637.5	9.97303
	638	8.66009
	638.5	9.57924
	639	9.6222
	639.5	9.24278
	640	9.39132
	640.5	9.71285
	641	9.41948
	641.5	9.83705
	642	8.97263
	642.5	9.4128
	643	8.70259
	643.5	9.64027
	644	9.09314
	644.5	9.22805
	645	9.12574
	645.5	9.01242
	646	9.5281
	646.5	9.53783
	647	9.10691
	647.5	9.5293
	648	9.91232
	648.5	9.26221
	649	8.83647
	649.5	9.82538
	650	10.3528
	650.5	9.73161
	651	9.95332
	651.5	10.5198
	652	10.4759
	652.5	10.9111
	653	10.4572
	653.5	10.5134
	654	10.2559
	654.5	10.2972
	655	10.2956
	655.5	9.6772
	656	10.6551
	656.5	10.3185
	657	10.7632
	657.5	10.308
	658	9.95941
	658.5	10.3519
	659	9.06301
	659.5	9.3159
	660	9.4269
	660.5	9.21794
	661	8.74615
	661.5	9.06008
	662	9.04189
	662.5	9.54074
	663	9.17904
	663.5	9.82317
	664	10.1144
	664.5	10.6615
	665	10.3359
	665.5	10.7278
	666	10.225
	666.5	10.4423
	667	10.5364
	667.5	10.5948
	668	10.9595
	668.5	10.6724
	669	10.5578
	669.5	10.9281
	670	11.2775
	670.5	10.3574
	671	10.6127
	671.5	10.2888
	672	10.0476
	672.5	9.91179
	673	8.65632
	673.5	10.0545
	674	9.16526
	674.5	9.1719
	675	8.83957
	675.5	8.72064
	676	9.52672
	676.5	9.85058
	677	9.22994
	677.5	10.7745
	678	10.2445
	678.5	10.2514
	679	9.71706
	679.5	10.8171
	680	10.6002
	680.5	10.7039
	681	10.3697
	681.5	10.5627
	682	10.7217
	682.5	10.7875
	683	10.3428
	683.5	10.0306
	684	9.20639
	684.5	10.8201
	685	10.2678
	685.5	10.1473
	686	10.291
	686.5	9.88613
	687	9.8322
	687.5	11.3095
	688	12.3533
	688.5	11.4672
	689	9.92997
	689.5	10.0647
	690	10.9689
	690.5	10.7782
	691	10.972
	691.5	10.329
	692	10.2636
	692.5	10.7334
	693	10.8103
	693.5	10.4645
	694	10.8811
	694.5	10.9014
	695	10.2217
	695.5	10.2293
	696	10.6915
	696.5	10.4671
	697	10.4701
	697.5	10.7113
	698	10.4471
	698.5	11.0508
	699	10.5012
	699.5	11.1242
	700	10.6854
	700.5	10.2377
	701	10.8289
	701.5	10.5574
	702	10.2573
	702.5	10.4215
	703	10.4482
	703.5	10.8963
	704	10.7238
	704.5	10.9199
	705	10.7028
	705.5	10.5616
	706	10.3139
	706.5	10.634
	707	10.9392
	707.5	10.528
	708	10.5358
	708.5	10.2364
	709	10.5536
	709.5	10.6347
	710	10.5484
	710.5	11.0655
	711	10.279
	711.5	11.1691
	712	10.6672
	712.5	10.1163
	713	10.7823
	713.5	10.9103
	714	10.5605
	714.5	10.9331
	715	11.0571
	715.5	11.0566
	716	10.5335
	716.5	11.6058
	717	11.1566
	717.5	10.3292
	718	10.4665
	718.5	10.7594
	719	10.6157
	719.5	11.0426
	720	10.6618
	720.5	10.7981
	721	10.6263
	721.5	10.9369
	722	10.6836
	722.5	10.8803
	723	11.1937
	723.5	11.2666
	724	10.9499
	724.5	10.3407
	725	10.6299
	725.5	10.6851
	726	10.7134
	726.5	10.7656
	727	11.0048
	727.5	11.3845
	728	10.5437
	728.5	11.2299
	729	11.0339
	729.5	10.7253
	730	10.9089
	730.5	11.5847
	731	10.2934
	731.5	10.5703
	732	10.6201
	732.5	11.3167
	733	10.9639
	733.5	11.1283
	734	11.2998
	734.5	10.4465
	735	10.7046
	735.5	10.2744
	736	10.5884
	736.5	10.5811
	737	10.8916
	737.5	10.7359
	738	10.5386
	738.5	10.3448
	739	10.7976
	739.5	10.3213
	740	10.4387
	740.5	11.2032
	741	10.9554
	741.5	10.1896
	742	10.855
	742.5	10.0882
	743	10.7283
	743.5	10.565
	744	10.9197
	744.5	10.976
	745	10.4564
	745.5	10.7263
	746	10.5481
	746.5	10.2467
	747	11.2837
	747.5	11.7475
	748	11.6554
	748.5	10.6413
	749	10.5861
	749.5	11.1312
	750	10.7283
	750.5	10.3962
	751	11.0865
	751.5	9.94123
	752	11.0716
	752.5	11.0499
	753	10.6302
	753.5	10.7021
	754	10.5491
	754.5	11.3863
	755	11.0853
	755.5	10.735
	756	10.5982
	756.5	10.8941
	757	10.3304
	757.5	10.76
	758	11.0159
	758.5	11.5039
	759	11.2044
	759.5	10.404
	760	11.05
	760.5	11.4562
	761	11.7951
	761.5	11.4539
	762	10.7697
	762.5	10.5876
	763	11.0976
	763.5	10.0416
	764	10.7168
	764.5	11.0925
	765	10.6221
	765.5	10.395
	766	10.7801
	766.5	10.8508
	767	10.6667
	767.5	11.335
	768	10.4001
	768.5	10.532
	769	10.5127
	769.5	10.211
	770	10.6884
	770.5	11.5438
	771	10.8823
	771.5	10.7175
	772	10.6208
	772.5	11.4791
	773	10.9607
	773.5	11.1572
	774	10.8788
	774.5	10.089
	775	10.7614
	775.5	10.9924
	776	10.2676
	776.5	10.84
	777	10.5183
	777.5	10.0901
	778	10.183
	778.5	10.2439
	779	10.2481
	779.5	10.8869
	780	10.753
	780.5	9.80514
	781	10.0227
	781.5	10.0409
	782	10.199
	782.5	9.97119
	783	10.2497
	783.5	9.89047
	784	10.3476
	784.5	10.4567
	785	10.2155
	785.5	10.4585
	786	10.6174
	786.5	9.85016
	787	10.1713
	787.5	10.1363
	788	10.339
	788.5	10.0669
	789	10.5686
	789.5	10.4757
	790	10.2391
	790.5	10.2995
	791	10.5829
	791.5	10.3556
	792	10.495
	792.5	10.6347
	793	10.2069
	793.5	10.2805
	794	10.3887
	794.5	10.4765
	795	10.4453
	795.5	10.3264
	796	10.7578
	796.5	10.0117
	797	8.89018
	797.5	8.85768
	798	9.2582
	798.5	9.14656
	799	9.0444
	799.5	9.05986
	800	9.15255
	800.5	8.99196
	801	8.97461
	801.5	9.43901
	802	9.53522
	802.5	10.8665
	803	11.2221
	803.5	9.80856
	804	10.4668
	804.5	11.3761
	805	9.46365
	805.5	9.92761
	806	10.0653
	806.5	11.8324
	807	11.3027
	807.5	11.3118
	808	11.2654
	808.5	9.72678
	809	9.20578
	809.5	9.218
	810	9.79032
	810.5	9.6197
	811	9.22299
	811.5	10.6501
	812	8.9664
	812.5	9.03968
	813	9.27088
	813.5	9.21943
	814	9.09718
	814.5	9.36571
	815	9.17241
	815.5	9.30283
	816	9.93017
	816.5	9.2251
	817	9.30127
	817.5	9.62305
	818	9.44196
	818.5	8.90919
	819	9.19067
	819.5	8.5242
	820	9.86517
	820.5	8.72291
	821	9.17813
	821.5	8.79742
	822	9.02328
	822.5	10.2368
	823	9.83105
	823.5	9.50647
	824	9.27651
	824.5	10.0931
	825	9.19017
	825.5	8.9073
	826	9.17203
	826.5	9.50442
	827	9.17873
	827.5	9.24991
	828	9.13743
	828.5	8.67319
	829	9.25906
	829.5	8.82117
	830	9.3631
	830.5	8.85656
	831	9.20425
	831.5	10.0382
	832	9.88145
	832.5	9.27941
	833	9.08715
	833.5	9.03493
	834	9.50933
	834.5	8.89252
	835	8.6922
	835.5	9.528
	836	8.85137
	836.5	9.22543
	837	8.92426
	837.5	9.19175
	838	9.07205
	838.5	8.96379
	839	9.16481
	839.5	9.93233
	840	8.84899
	840.5	9.38631
	841	9.26684
	841.5	9.0201
	842	8.80975
	842.5	9.45617
	843	9.02245
	843.5	9.12927
	844	9.41374
	844.5	8.55334
	845	8.8368
	845.5	9.52598
	846	9.34696
	846.5	9.62459
	847	8.99394
	847.5	9.46628
	848	8.88658
	848.5	10.4746
	849	9.81208
	849.5	11.6158
	850	11.5176
	850.5	10.8006
	851	10.8722
	851.5	10.9287
	852	10.8494
	852.5	9.28639
	853	9.82123
	853.5	9.79869
	854	9.17072
	854.5	9.95445
	855	9.45335
	855.5	9.84858
	856	10.7848
	856.5	10.9714
	857	10.5518
	857.5	10.8765
	858	11.5115
	858.5	11.3076
	859	10.7339
	859.5	10.6865
	860	11.0552
	860.5	11.7121
	861	11.5079
	861.5	11.8289
	862	10.4205
	862.5	11.8443
	863	12.3388
	863.5	11.6507
	864	12.1368
	864.5	13.7166
	865	12.7278
	865.5	11.364
	866	12.3096
	866.5	11.4133
	867	11.7454
	867.5	11.9444
	868	12.0304
	868.5	11.5925
	869	12.2313
	869.5	11.7061
	870	11.803
	870.5	11.8134
	871	12.3643
	871.5	11.772
	872	11.6198
	872.5	12.263
	873	12.3707
	873.5	10.3981
	874	11.9111
	874.5	12.5108
	875	11.9603
	875.5	11.9382
	876	10.8127
	876.5	12.004
	877	10.1451
	877.5	11.0735
	878	10.8103
	878.5	11.5849
	879	10.9183
	879.5	12.2923
	880	10.5243
	880.5	11.216
	881	11.1782
	881.5	10.9195
	882	11.407
	882.5	11.3853
	883	11.6401
	883.5	11.8547
	884	11.7397
	884.5	11.9725
	885	11.4594
	885.5	11.312
	886	12.4734
	886.5	12.6964
	887	10.827
	887.5	11.4327
	888	12.027
	888.5	11.5629
	889	11.525
	889.5	13.2625
	890	12.4872
	890.5	13.0551
	891	13.2504
	891.5	13.765
	892	13.2489
	892.5	12.4114
	893	13.2833
	893.5	12.6156
	894	12.4844
	894.5	12.7916
	895	12.8306
	895.5	14.1412
	896	12.4975
	896.5	12.667
	897	12.3411
	897.5	12.688
	898	12.458
	898.5	12.9458
	899	12.8752
	899.5	13.6738
	900	13.7058
	900.5	12.8853
	901	13.4615
	901.5	12.7747
	902	12.3561
	902.5	13.0454
	903	13.5468
	903.5	13.4074
	904	12.7724
	904.5	13.2501
	905	12.7609
	905.5	12.3588
	906	13.5304
	906.5	12.5537
	907	12.9894
	907.5	13.0427
	908	13.1764
	908.5	13.1217
	909	12.3219
	909.5	12.7406
	910	13.4122
	910.5	13.1965
	911	12.6341
	911.5	13.7552
	912	11.8786
	912.5	12.2304
	913	12.7318
	913.5	13.5477
	914	12.3512
	914.5	12.6112
	915	12.2632
	915.5	12.7212
	916	13.1204
	916.5	12.6104
	917	13.1151
	917.5	13.1558
	918	13.6584
	918.5	13.2874
	919	13.1466
	919.5	12.1333
	920	11.9279
	920.5	13.0858
	921	12.7111
	921.5	12.7834
	922	12.5606
	922.5	13.0104
	923	12.7833
	923.5	13.2063
	924	12.1008
	924.5	13.1211
	925	12.7664
	925.5	11.7849
	926	13.1955
	926.5	12.9088
	927	12.2014
	927.5	12.9242
	928	12.7816
	928.5	12.5827
	929	12.684
	929.5	13.0135
	930	13.4831
	930.5	13.0101
	931	12.7454
	931.5	12.7198
	932	13.2354
	932.5	12.9427
	933	13.1984
	933.5	12.9217
	934	12.845
	934.5	11.9286
	935	12.4893
	935.5	12.4683
	936	13.4253
	936.5	12.881
	937	13.3138
	937.5	12.5302
	938	12.64
	938.5	12.667
	939	12.5677
	939.5	12.6818
	940	13.5398
	940.5	12.7781
	941	13.803
	941.5	12.4851
	942	12.6071
	942.5	13.0245
	943	11.9032
	943.5	13.3395
	944	13.5729
	944.5	13.0771
	945	13.0454
	945.5	12.3773
	946	12.6129
	946.5	13.0692
	947	12.5971
	947.5	13.2092
	948	12.4523
	948.5	12.1493
	949	13.1945
	949.5	13.9764
	950	13.7219
	950.5	12.6944
	951	12.1458
	951.5	13.0048
	952	12.6477
	952.5	12.8085
	953	12.475
	953.5	12.9344
	954	12.8341
	954.5	13.7765
	955	12.2399
	955.5	12.6092
	956	12.0602
	956.5	12.0127
	957	11.8473
	957.5	13.3489
	958	13.6875
	958.5	13.3863
	959	12.4206
	959.5	13.0482
	960	12.9235
	960.5	12.1212
	961	13.1419
	961.5	11.8026
	962	13.1769
	962.5	12.4709
	963	12.6129
	963.5	13.7523
	964	13.579
	964.5	13.5604
	965	13.7311
	965.5	13.1269
	966	12.2082
	966.5	13.2447
	967	12.9921
	967.5	12.9297
	968	12.7684
	968.5	13.0894
	969	13.0352
	969.5	13.3894
	970	12.9636
	970.5	12.6924
	971	12.5167
	971.5	12.8124
	972	12.9024
	972.5	13.6309
	973	12.3607
	973.5	13.3238
	974	13.2398
	974.5	12.7265
	975	12.6289
	975.5	12.7282
	976	12.5615
	976.5	13.171
	977	12.6331
	977.5	12.4519
	978	12.8292
	978.5	13.1459
	979	13.0183
	979.5	12.802
	980	11.7055
	980.5	13.4429
	981	12.6272
	981.5	12.6354
	982	13.4646
	982.5	12.1523
	983	13.2962
	983.5	12.3713
	984	12.8338
	984.5	12.5798
	985	12.7619
	985.5	13.0973
	986	12.8964
	986.5	13.572
	987	12.906
	987.5	13.1348
	988	12.6582
	988.5	13.1504
	989	12.5828
	989.5	12.4219
	990	12.6051
	990.5	12.2968
	991	12.452
	991.5	11.7468
	992	12.1631
	992.5	12.0439
	993	11.7721
	993.5	12.8336
	994	12.8088
	994.5	13.2046
	995	13.2031
	995.5	13.0612
	996	13.3621
	996.5	13.0278
	997	13.1385
	997.5	11.5365
	998	10.6278
	998.5	11.0061
	999	11.2885
[truncated: 2 more rows]

## Sheet: Figure 4g
Figure 4g
	Time (ns)	Distance (Å)
	0.5	11.2005
	1	10.6386
	1.5	10.1964
	2	9.83138
	2.5	10.3248
	3	11.2794
	3.5	11.2457
	4	9.80273
	4.5	10.2726
	5	11.2569
	5.5	10.6328
	6	10.8493
	6.5	11.1437
	7	10.9032
	7.5	10.7774
	8	10.9012
	8.5	10.6607
	9	11.1983
	9.5	10.6597
	10	10.3773
	10.5	11.5813
	11	11.1925
	11.5	11.4601
	12	11.3252
	12.5	10.5182
	13	10.586
	13.5	11.1276
	14	10.5314
	14.5	10.5356
	15	11.4463
	15.5	11.0463
	16	10.8209
	16.5	10.8389
	17	10.8135
	17.5	11.3813
	18	10.7289
	18.5	10.9737
	19	10.3149
	19.5	11.5677
	20	11.8498
	20.5	11.4702
	21	11.4132
	21.5	10.9821
	22	10.7676
	22.5	10.8889
	23	11.5312
	23.5	11.1801
	24	11.7083
	24.5	10.783
	25	11.0887
	25.5	11.6085
	26	11.0853
	26.5	11.8402
	27	11.5263
	27.5	11.892
	28	11.2982
	28.5	12.7413
	29	14.2937
	29.5	13.5586
	30	14.3714
	30.5	13.9504
	31	13.6196
	31.5	14.0442
	32	13.8341
	32.5	13.3892
	33	12.9183
	33.5	13.6781
	34	13.9152
	34.5	13.4904
	35	13.2875
	35.5	13.2499
	36	12.6386
	36.5	13.3769
	37	13.5888
	37.5	13.1698
	38	13.1997
	38.5	12.9901
	39	13.5383
	39.5	13.6885
	40	13.6479
	40.5	13.4967
	41	13.5119
	41.5	13.5077
	42	13.962
	42.5	13.4019
	43	13.97
	43.5	13.9248
	44	13.8751
	44.5	14.0002
	45	13.9123
	45.5	14.0996
	46	13.7814
	46.5	13.2113
	47	13.9137
	47.5	13.9748
	48	13.2698
	48.5	13.0293
	49	12.7694
	49.5	13.8856
	50	13.5998
	50.5	13.3398
	51	13.1061
	51.5	13.3349
	52	13.4134
	52.5	13.0053
	53	12.9221
	53.5	13.2618
	54	14.091
	54.5	13.2664
	55	13.9009
	55.5	13.9176
	56	13.3915
	56.5	14.7578
	57	13.571
	57.5	13.5682
	58	12.8569
	58.5	13.3077
	59	12.7198
	59.5	12.9516
	60	13.5414
	60.5	14.2738
	61	13.5259
	61.5	13.8485
	62	14.1471
	62.5	14.2345
	63	13.6162
	63.5	13.9649
	64	14.9377
	64.5	14.3787
	65	14.2479
	65.5	14.546
	66	14.5626
	66.5	14.726
	67	14.9625
	67.5	13.9007
	68	13.9242
	68.5	13.9694
	69	14.3453
	69.5	14.0368
	70	14.2414
	70.5	13.9782
	71	13.8347
	71.5	14.0065
	72	13.8636
	72.5	14.5392
	73	15.2112
	73.5	14.4848
	74	14.3377
	74.5	13.9362
	75	15.1236
	75.5	14.1782
	76	14.5197
	76.5	14.8665
	77	15.0111
	77.5	14.6287
	78	13.8118
	78.5	14.8752
	79	14.2325
	79.5	13.0113
	80	14.0205
	80.5	14.243
	81	13.3007
	81.5	12.9471
	82	12.7749
	82.5	14.1322
	83	14.3555
	83.5	14.9002
	84	13.5373
	84.5	13.4238
	85	13.6807
	85.5	14.2562
	86	13.6118
	86.5	13.4726
	87	14.1876
	87.5	14.031
	88	13.1439
	88.5	13.0906
	89	13.6833
	89.5	14.151
	90	13.9714
	90.5	13.7
	91	13.2852
	91.5	14.335
	92	13.3842
	92.5	13.4972
	93	13.2095
	93.5	13.897
	94	13.9104
	94.5	13.3454
	95	13.928
	95.5	14.3536
	96	13.6248
	96.5	14.2134
	97	13.5455
	97.5	13.6294
	98	13.6696
	98.5	13.2064
	99	13.8556
	99.5	14.0302
	100	13.9069
	100.5	14.367
	101	13.7296
	101.5	13.7727
	102	13.4421
	102.5	13.2202
	103	13.7234
	103.5	13.8999
	104	13.7261
	104.5	13.909
	105	13.7148
	105.5	14.0224
	106	14.1017
	106.5	14.2087
	107	13.8113
	107.5	14.0802
	108	14.292
	108.5	13.8507
	109	13.356
	109.5	13.6301
	110	12.969
	110.5	13.9485
	111	13.5586
	111.5	13.072
	112	13.7328
	112.5	13.8758
	113	13.4609
	113.5	13.9472
	114	13.9692
	114.5	13.8431
	115	13.7393
	115.5	13.0775
	116	13.6097
	116.5	13.7987
	117	13.9156
	117.5	14.0947
	118	13.818
	118.5	14.0987
	119	14.1625
	119.5	13.407
	120	13.8495
	120.5	13.9716
	121	13.2933
	121.5	13.8775
	122	13.5262
	122.5	13.5902
	123	13.1918
	123.5	14.0336
	124	13.6187
	124.5	13.3329
	125	13.5996
	125.5	13.7852
	126	14.1372
	126.5	13.3065
	127	13.2381
	127.5	13.6455
	128	13.4562
	128.5	13.9381
	129	13.4495
	129.5	12.9144
	130	12.5438
	130.5	13.1554
	131	12.6973
	131.5	13.2713
	132	13.5652
	132.5	12.9709
	133	14.1321
	133.5	13.6277
	134	13.1629
	134.5	13.4549
	135	13.1193
	135.5	13.4013
	136	13.2619
	136.5	13.4096
	137	13.625
	137.5	13.3445
	138	13.7649
	138.5	13.3364
	139	13.229
	139.5	12.6115
	140	12.8101
	140.5	13.3003
	141	13.1089
	141.5	13.4186
	142	12.4855
	142.5	13.0946
	143	12.9419
	143.5	12.7366
	144	12.9081
	144.5	12.8998
	145	13.705
	145.5	13.1078
	146	12.8203
	146.5	12.2848
	147	12.636
	147.5	13.0308
	148	13.1631
	148.5	13.3296
	149	13.2666
	149.5	13.7642
	150	13.3585
	150.5	13.5402
	151	13.3545
	151.5	13.9459
	152	13.3886
	152.5	13.6155
	153	12.9141
	153.5	13.1952
	154	12.8275
	154.5	13.1855
	155	12.9925
	155.5	12.9496
	156	13.2428
	156.5	13.9857
	157	13.0519
	157.5	14.1717
	158	13.4399
	158.5	13.1204
	159	13.634
	159.5	13.043
	160	13.2396
	160.5	13.3199
	161	13.4921
	161.5	13.2687
	162	13.3429
	162.5	12.945
	163	12.9068
	163.5	13.6439
	164	12.8043
	164.5	12.7539
	165	12.457
	165.5	13.2289
	166	13.1571
	166.5	12.7113
	167	13.394
	167.5	12.6607
	168	13.1265
	168.5	12.9458
	169	12.9552
	169.5	12.9813
	170	12.9269
	170.5	13.221
	171	12.9577
	171.5	12.9518
	172	13.1485
	172.5	12.1163
	173	12.9211
	173.5	12.8043
	174	13.5998
	174.5	13.1722
	175	13.2972
	175.5	13.8755
	176	12.6076
	176.5	12.9988
	177	12.8781
	177.5	13.2908
	178	12.9078
	178.5	13.3756
	179	13.0662
	179.5	12.8778
	180	13.5605
	180.5	13.3219
	181	12.9801
	181.5	12.9879
	182	12.7369
	182.5	12.9989
	183	12.6405
	183.5	12.8315
	184	13.2357
	184.5	12.548
	185	13.4503
	185.5	12.2272
	186	12.678
	186.5	13.8139
	187	12.8135
	187.5	12.606
	188	12.5974
	188.5	13.1675
	189	13.0622
	189.5	11.9642
	190	13.2058
	190.5	12.868
	191	12.4244
	191.5	13.6358
	192	11.9352
	192.5	12.6251
	193	12.9256
	193.5	13.0749
	194	12.8108
	194.5	13.8199
	195	13.3136
	195.5	13.6648
	196	13.9954
	196.5	12.7184
	197	12.698
	197.5	12.8166
	198	12.8343
	198.5	12.7409
	199	13.2031
	199.5	13.2636
	200	12.6777
	200.5	12.6199
	201	12.9865
	201.5	12.071
	202	12.7398
	202.5	12.4331
	203	12.269
	203.5	11.1533
	204	11.1879
	204.5	11.3916
	205	11.2862
	205.5	11.9582
	206	11.7573
	206.5	11.0666
	207	11.9793
	207.5	11.668
	208	11.9958
	208.5	11.6078
	209	12.0202
	209.5	12.0367
	210	11.8033
	210.5	11.9682
	211	11.4581
	211.5	11.603
	212	12.0652
	212.5	11.4294
	213	11.6372
	213.5	12.6702
	214	11.875
	214.5	11.6011
	215	12.4812
	215.5	12.3927
	216	11.6956
	216.5	12.5476
	217	11.6392
	217.5	12.0601
	218	12.2996
	218.5	11.6833
	219	11.9258
	219.5	12.0203
	220	12.3106
	220.5	11.8821
	221	11.4322
	221.5	11.6905
	222	12.4957
	222.5	12.2267
	223	12.4527
	223.5	11.6332
	224	12.6931
	224.5	11.8597
	225	12.4844
	225.5	12.2784
	226	12.441
	226.5	12.583
	227	12.582
	227.5	12.4218
	228	12.3806
	228.5	12.6182
	229	12.5079
	229.5	12.4586
	230	11.8772
	230.5	12.2482
	231	12.2777
	231.5	12.0048
	232	11.8484
	232.5	11.1811
	233	12.4959
	233.5	12.1336
	234	11.9643
	234.5	12.6374
	235	12.6534
	235.5	12.7662
	236	12.4828
	236.5	12.223
	237	11.2658
	237.5	11.6484
	238	11.7222
	238.5	10.9557
	239	11.9591
	239.5	11.4778
	240	11.1915
	240.5	12.1853
	241	11.3194
	241.5	11.7428
	242	11.4945
	242.5	11.609
	243	11.4715
	243.5	11.4568
	244	11.6496
	244.5	12.0642
	245	11.5748
	245.5	12.3667
	246	12.4215
	246.5	11.8394
	247	11.9668
	247.5	12.4055
	248	11.3066
	248.5	11.4733
	249	12.0724
	249.5	11.2726
	250	11.8571
	250.5	11.9245
	251	12.0789
	251.5	12.0001
	252	12.6988
	252.5	12.1775
	253	12.0563
	253.5	10.3396
	254	9.71585
	254.5	9.15161
	255	9.48236
	255.5	10.0257
	256	9.31916
	256.5	8.61422
	257	9.2464
	257.5	8.37734
	258	9.01233
	258.5	9.07553
	259	8.9878
	259.5	8.80484
	260	9.10696
	260.5	9.23999
	261	9.95988
	261.5	9.33394
	262	9.65078
	262.5	9.07275
	263	8.73469
	263.5	9.44492
	264	9.00791
	264.5	9.64522
	265	8.95199
	265.5	9.84634
	266	9.7304
	266.5	9.14932
	267	9.77083
	267.5	8.86947
	268	9.70338
	268.5	9.64322
	269	10.0719
	269.5	9.29261
	270	9.1491
	270.5	9.58851
	271	8.64657
	271.5	8.77965
	272	9.41887
	272.5	9.16796
	273	9.01156
	273.5	9.56878
	274	9.51708
	274.5	10.408
	275	9.61163
	275.5	9.38121
	276	9.70031
	276.5	9.30954
	277	9.34594
	277.5	10.3569
	278	10.1105
	278.5	10.8884
	279	9.58129
	279.5	9.79575
	280	9.78039
	280.5	9.29003
	281	9.80557
	281.5	9.99336
	282	9.72206
	282.5	10.1522
	283	9.7344
	283.5	9.75068
	284	9.3973
	284.5	10.0416
	285	9.75153
	285.5	9.82325
	286	9.61595
	286.5	9.5133
	287	9.97079
	287.5	9.22494
	288	8.58397
	288.5	8.80091
	289	9.62064
	289.5	9.34023
	290	8.89554
	290.5	10.0149
	291	9.09126
	291.5	8.54675
	292	9.10458
	292.5	8.60356
	293	10.0156
	293.5	9.03806
	294	9.12846
	294.5	9.48054
	295	9.8271
	295.5	9.68859
	296	9.13518
	296.5	8.45067
	297	9.05964
	297.5	8.88487
	298	9.54424
	298.5	10.2024
	299	8.98918
	299.5	9.04215
	300	9.12466
	300.5	10.4459
	301	10.5783
	301.5	10.3788
	302	8.86717
	302.5	9.19401
	303	10.4928
	303.5	11.4561
	304	10.6334
	304.5	10.9855
	305	10.6685
	305.5	10.8066
	306	10.6368
	306.5	11.0414
	307	10.6478
	307.5	11.3123
	308	11.7714
	308.5	11.808
	309	11.8295
	309.5	11.8369
	310	12.0389
	310.5	11.8574
	311	11.2637
	311.5	11.123
	312	10.752
	312.5	10.6986
	313	10.1675
	313.5	10.4004
	314	10.6861
	314.5	11.6775
	315	10.8495
	315.5	10.9801
	316	10.5533
	316.5	11.0586
	317	11.2224
	317.5	11.0203
	318	10.9863
	318.5	11.3035
	319	11.154
	319.5	10.7548
	320	11.5111
	320.5	11.7416
	321	11.6912
	321.5	11.3647
	322	10.5407
	322.5	10.5762
	323	10.2094
	323.5	10.7902
	324	10.8727
	324.5	10.816
	325	10.3456
	325.5	10.4537
	326	10.5711
	326.5	10.2546
	327	10.7349
	327.5	10.076
	328	10.0186
	328.5	10.5575
	329	10.4933
	329.5	10.2929
	330	10.4732
	330.5	9.41895
	331	10.5064
	331.5	10.3203
	332	10.9206
	332.5	10.328
	333	10.9274
	333.5	10.7855
	334	10.6583
	334.5	10.1598
	335	10.562
	335.5	10.9163
	336	10.5862
	336.5	10.3621
	337	10.5039
	337.5	10.1603
	338	10.7957
	338.5	10.4992
	339	10.3053
	339.5	10.4858
	340	10.3167
	340.5	10.6372
	341	10.218
	341.5	10.0945
	342	10.88
	342.5	9.99874
	343	10.511
	343.5	10.4671
	344	10.531
	344.5	10.6234
	345	10.4132
	345.5	10.7471
	346	10.8186
	346.5	10.5199
	347	10.3057
	347.5	10.3836
	348	10.4751
	348.5	10.4359
	349	10.8999
	349.5	9.95361
	350	10.3415
	350.5	10.3831
	351	10.762
	351.5	11.0933
	352	10.8908
	352.5	10.1422
	353	10.5392
	353.5	10.9743
	354	9.69452
	354.5	10.269
	355	10.3976
	355.5	10.168
	356	10.4228
	356.5	10.6969
	357	10.4354
	357.5	10.2143
	358	10.416
	358.5	10.6328
	359	10.452
	359.5	10.9416
	360	11.0984
	360.5	10.5816
	361	10.7626
	361.5	10.3742
	362	10.4498
	362.5	10.4784
	363	10.1308
	363.5	10.4969
	364	9.94119
	364.5	10.808
	365	11.0233
	365.5	10.6756
	366	10.6795
	366.5	10.4543
	367	10.8399
	367.5	10.9722
	368	10.5976
	368.5	10.6201
	369	10.7142
	369.5	10.7045
	370	11.0746
	370.5	10.9831
	371	10.6581
	371.5	11.061
	372	10.4856
	372.5	10.5315
	373	11.5662
	373.5	10.7415
	374	10.671
	374.5	11.3649
	375	10.8915
	375.5	10.7649
	376	10.39
	376.5	10.7124
	377	10.3005
	377.5	10.7859
	378	11.0691
	378.5	10.8371
	379	10.7797
	379.5	10.599
	380	10.2725
	380.5	10.7312
	381	10.6388
	381.5	11.0588
	382	10.4707
	382.5	10.3149
	383	11.1235
	383.5	10.2098
	384	10.5758
	384.5	10.5017
	385	10.3801
	385.5	10.0671
	386	10.6735
	386.5	10.6627
	387	10.6237
	387.5	10.5181
	388	11.0918
	388.5	10.4772
	389	10.6631
	389.5	10.8595
	390	10.21
	390.5	10.291
	391	10.7861
	391.5	10.7569
	392	10.8547
	392.5	10.1346
	393	10.7589
	393.5	10.9609
	394	10.5646
	394.5	10.6827
	395	10.2668
	395.5	10.0004
	396	10.5743
	396.5	10.425
	397	10.3657
	397.5	10.6503
	398	10.3494
	398.5	10.072
	399	10.4892
	399.5	10.5383
	400	10.7446
	400.5	10.073
	401	10.2523
	401.5	10.4618
	402	10.5195
	402.5	10.2399
	403	10.6278
	403.5	10.8539
	404	10.4807
	404.5	10.4336
	405	10.812
	405.5	10.5262
	406	10.5648
	406.5	10.6495
	407	9.98827
	407.5	10.3049
	408	10.2655
	408.5	10.747
	409	10.2988
	409.5	10.6424
	410	10.4297
	410.5	10.4407
	411	10.4057
	411.5	10.4027
	412	10.3627
	412.5	10.3032
	413	10.4048
	413.5	10.4117
	414	10.1452
	414.5	10.9575
	415	10.5203
	415.5	11.0442
	416	10.5081
	416.5	10.5299
	417	10.5231
	417.5	10.4772
	418	10.5256
	418.5	10.3628
	419	10.3112
	419.5	10.5898
	420	10.3359
	420.5	10.6861
	421	10.8036
	421.5	10.5785
	422	10.4778
	422.5	10.541
	423	10.5497
	423.5	10.6572
	424	10.9903
	424.5	10.7508
	425	10.9117
	425.5	10.6382
	426	10.8301
	426.5	10.9993
	427	10.8669
	427.5	10.9733
	428	10.9371
	428.5	10.1928
	429	10.7446
	429.5	10.6629
	430	10.6222
	430.5	10.3271
	431	10.6143
	431.5	10.4642
	432	10.4878
	432.5	10.5969
	433	10.6005
	433.5	10.6082
	434	10.7396
	434.5	10.9234
	435	10.6336
	435.5	10.8845
	436	10.9177
	436.5	10.6731
	437	10.5412
	437.5	10.3845
	438	10.8857
	438.5	10.3048
	439	10.932
	439.5	10.625
	440	11.3971
	440.5	11.7316
	441	11.3053
	441.5	11.0362
	442	10.6976
	442.5	10.7278
	443	10.9103
	443.5	11.5133
	444	11.1008
	444.5	11.468
	445	10.915
	445.5	11.1463
	446	11.3727
	446.5	11.1596
	447	11.4733
	447.5	10.9662
	448	10.9643
	448.5	10.5216
	449	11.6798
	449.5	11.5613
	450	11.533
	450.5	11.8079
	451	11.5255
	451.5	11.8354
	452	11.898
	452.5	11.905
	453	11.9094
	453.5	11.9803
	454	11.8364
	454.5	11.3227
	455	11.9782
	455.5	11.9029
	456	11.4861
	456.5	11.3854
	457	11.8087
	457.5	11.895
	458	12.2055
	458.5	11.6135
	459	11.2979
	459.5	12.1567
	460	11.1119
	460.5	11.2293
	461	12.7885
	461.5	12.7976
	462	11.847
	462.5	11.2586
	463	12.5851
	463.5	11.7706
	464	12.1229
	464.5	12.6507
	465	12.6659
	465.5	12.4501
	466	11.6173
	466.5	11.6102
	467	11.1187
	467.5	12.0497
	468	11.5635
	468.5	11.6991
	469	11.5832
	469.5	11.4528
	470	11.74
	470.5	11.5011
	471	11.7554
	471.5	11.3163
	472	11.0026
	472.5	10.3531
	473	10.8952
	473.5	10.9249
	474	11.1999
	474.5	11.0254
	475	11.1042
	475.5	11.6656
	476	11.0159
	476.5	11.8384
	477	11.4652
	477.5	11.5326
	478	12.6523
	478.5	11.3486
	479	11.6657
	479.5	12.3471
	480	12.3663
	480.5	11.6461
	481	12.124
	481.5	11.4178
	482	11.6579
	482.5	11.4809
	483	11.5943
	483.5	11.1035
	484	11.4103
	484.5	11.1646
	485	10.6603
	485.5	11.0462
	486	11.3299
	486.5	11.1117
	487	11.0213
	487.5	11.229
	488	10.847
	488.5	11.3539
	489	13.2896
	489.5	11.3329
	490	12.5975
	490.5	12.2296
	491	12.0294
	491.5	11.6489
	492	11.1522
	492.5	11.5975
	493	11.4803
	493.5	11.1081
	494	11.9945
	494.5	11.4648
	495	11.6508
	495.5	11.5776
	496	11.6895
	496.5	11.5051
	497	12.105
	497.5	11.3952
	498	11.9611
	498.5	11.0949
	499	11.4737
	499.5	11.3909
	500	12.6642
	500.5	11.6598
	501	11.5461
	501.5	11.6831
	502	11.3466
	502.5	11.901
	503	11.4505
	503.5	10.9014
	504	11.4287
	504.5	11.5016
	505	11.9609
	505.5	11.117
	506	11.8767
	506.5	12.1802
	507	11.9078
	507.5	12.0644
	508	11.8325
	508.5	12.6186
	509	12.9135
	509.5	13.4145
	510	12.8598
	510.5	12.4942
	511	13.444
	511.5	13.2829
	512	12.4758
	512.5	12.8112
	513	12.861
	513.5	12.9048
	514	13.4552
	514.5	13.3971
	515	13.4578
	515.5	12.7986
	516	11.8503
	516.5	12.2033
	517	12.2765
	517.5	12.4816
	518	12.2858
	518.5	11.2712
	519	12.0249
	519.5	12.9759
	520	11.6415
	520.5	11.3991
	521	12.7853
	521.5	12.6782
	522	12.188
	522.5	11.7509
	523	11.7447
	523.5	11.2757
	524	11.6621
	524.5	11.3011
	525	11.738
	525.5	11.1059
	526	11.8311
	526.5	12.0595
	527	12.4137
	527.5	13.498
	528	11.9483
	528.5	12.0157
	529	11.893
	529.5	11.263
	530	12.5044
	530.5	12.4906
	531	12.2093
	531.5	12.0421
	532	11.9265
	532.5	12.0135
	533	11.3512
	533.5	11.4776
	534	11.2593
	534.5	12.185
	535	11.1444
	535.5	11.8478
	536	12.5482
	536.5	12.4391
	537	11.6139
	537.5	11.6536
	538	11.4887
	538.5	11.5437
	539	10.0897
	539.5	10.4963
	540	10.6241
	540.5	10.7268
	541	10.4644
	541.5	10.0961
	542	10.6165
	542.5	10.9757
	543	11.3646
	543.5	10.5818
	544	10.5552
	544.5	10.5303
	545	11.0765
	545.5	11.4002
	546	11.3043
	546.5	11.2768
	547	10.6146
	547.5	11.0041
	548	11.0711
	548.5	11.5268
	549	11.3106
	549.5	11.1914
	550	11.1793
	550.5	11.7992
	551	11.7489
	551.5	11.66
	552	10.8834
	552.5	11.3305
	553	11.5173
	553.5	11.3209
	554	11.671
	554.5	10.7417
	555	11.0782
	555.5	11.3072
	556	11.1661
	556.5	11.2888
	557	9.92206
	557.5	10.9054
	558	10.6661
	558.5	10.4252
	559	11.8796
	559.5	10.6558
	560	10.8623
	560.5	12.1161
	561	11.2986
	561.5	10.5366
	562	10.6513
	562.5	10.6383
	563	10.2152
	563.5	10.6046
	564	11.4986
	564.5	10.5209
	565	10.2667
	565.5	10.5782
	566	10.2364
	566.5	10.7467
	567	10.0537
	567.5	10.49
	568	10.6474
	568.5	11.0309
	569	10.3142
	569.5	10.5993
	570	10.2483
	570.5	10.5373
	571	10.0485
	571.5	9.91311
	572	10.3823
	572.5	10.6495
	573	10.5761
	573.5	10.2212
	574	10.7166
	574.5	10.7593
	575	10.1171
	575.5	10.4073
	576	10.2955
	576.5	10.7495
	577	10.5918
	577.5	10.4011
	578	10.0954
	578.5	10.6165
	579	10.2265
	579.5	9.85522
	580	10.3423
	580.5	10.5136
	581	10.4096
	581.5	10.5558
	582	10.8974
	582.5	11.0877
	583	10.5784
	583.5	11.1314
	584	11.1914
	584.5	10.7321
	585	10.9476
	585.5	10.753
	586	10.6153
	586.5	11.0801
	587	11.1786
	587.5	10.2643
	588	10.6169
	588.5	11.1317
	589	10.8995
	589.5	10.3468
	590	10.9055
	590.5	10.6316
	591	10.5393
	591.5	10.4111
	592	10.6572
	592.5	10.0809
	593	10.2833
	593.5	10.1832
	594	10.6312
	594.5	10.3536
	595	10.8331
	595.5	10.9482
	596	10.8952
	596.5	10.9356
	597	10.5358
	597.5	10.127
	598	10.6531
	598.5	11.0955
	599	10.5614
	599.5	11.0191
	600	11.0575
	600.5	11.0652
	601	10.7423
	601.5	10.6934
	602	10.8274
	602.5	11.6168
	603	12.3199
	603.5	11.0873
	604	12.9368
	604.5	12.5038
	605	11.9833
	605.5	11.2487
	606	11.1122
	606.5	11.814
	607	11.4249
	607.5	11.5577
	608	11.8077
	608.5	10.9043
	609	11.2397
	609.5	11.1881
	610	11.4969
	610.5	10.526
	611	10.7006
	611.5	10.435
	612	11.173
	612.5	11.8018
	613	11.4063
	613.5	10.9172
	614	11.2098
	614.5	10.7374
	615	11.2723
	615.5	10.9248
	616	11.3751
	616.5	11.0548
	617	10.9054
	617.5	11.2867
	618	11.397
	618.5	10.9713
	619	11.1289
	619.5	10.8434
	620	11.7959
	620.5	10.7763
	621	11.2
	621.5	11.6653
	622	10.5095
	622.5	10.679
	623	10.8483
	623.5	10.8491
	624	11.584
	624.5	11.7858
	625	11.3219
	625.5	11.3679
	626	11.1452
	626.5	11.5769
	627	10.9812
	627.5	11.8147
	628	12.1277
	628.5	12.3686
	629	11.6238
	629.5	11.0797
	630	10.8632
	630.5	10.42
	631	9.22949
	631.5	9.6451
	632	10.6514
	632.5	11.0712
	633	9.88964
	633.5	10.4139
	634	10.9925
	634.5	11.4913
	635	10.2953
	635.5	10.8638
	636	10.5401
	636.5	10.5215
	637	9.91743
	637.5	10.47
	638	9.9168
	638.5	10.1931
	639	9.84895
	639.5	10.1849
	640	10.0324
	640.5	10.4844
	641	10.2829
	641.5	9.84785
	642	9.9322
	642.5	10.3637
	643	10.1334
	643.5	10.246
	644	10.1276
	644.5	10.2695
	645	9.71709
	645.5	10.1122
	646	9.82119
	646.5	10.1739
	647	10.4132
	647.5	10.3138
	648	9.96555
	648.5	10.0958
	649	10.4653
	649.5	10.2263
	650	10.4169
	650.5	11.0733
	651	10.7789
	651.5	10.2282
	652	10.7272
	652.5	10.9619
	653	10.667
	653.5	10.4047
	654	10.852
	654.5	10.6639
	655	10.1636
	655.5	10.4971
	656	10.0738
	656.5	10.3719
	657	10.2589
	657.5	10.4628
	658	10.2552
	658.5	10.7561
	659	10.6342
	659.5	10.1659
	660	10.0716
	660.5	9.99903
	661	10.2802
	661.5	9.93451
	662	10.3778
	662.5	9.88459
	663	10.1652
	663.5	10.2542
	664	11.2309
	664.5	10.9049
	665	10.7927
	665.5	10.9328
	666	10.8033
	666.5	10.8351
	667	11.1054
	667.5	10.701
	668	11.0221
	668.5	10.8745
	669	10.7176
	669.5	11.0368
	670	10.7904
	670.5	11.2795
	671	11.1337
	671.5	10.5949
	672	11.196
	672.5	10.7688
	673	9.88726
	673.5	10.266
	674	10.4798
	674.5	10.1394
	675	10.2742
	675.5	10.5523
	676	10.1805
	676.5	9.96475
	677	10.4085
	677.5	10.9074
	678	10.1104
	678.5	10.2103
	679	10.2156
	679.5	10.518
	680	10.6909
	680.5	10.682
	681	10.4953
	681.5	10.5111
	682	11.0702
	682.5	10.7698
	683	10.5505
	683.5	10.3708
	684	10.9713
	684.5	11.2219
	685	10.5213
	685.5	10.6535
	686	10.8681
	686.5	10.1556
	687	10.2244
	687.5	11.0162
	688	11.6219
	688.5	11.5134
	689	10.4256
	689.5	11.085
	690	11.031
	690.5	10.9472
	691	11.4927
	691.5	10.9422
	692	10.7749
	692.5	11.044
	693	10.8203
	693.5	10.3911
	694	10.8238
	694.5	10.5453
	695	10.5965
	695.5	10.7784
	696	11.1188
	696.5	10.3904
	697	10.18
	697.5	11.1849
	698	11.1202
	698.5	10.716
	699	10.807
	699.5	10.562
	700	11.1508
	700.5	10.7721
	701	10.8061
	701.5	11.0917
	702	10.0154
	702.5	10.3637
	703	10.3224
	703.5	10.9285
	704	10.6713
	704.5	10.749
	705	10.3201
	705.5	10.3081
	706	10.4373
	706.5	10.5
	707	10.4012
	707.5	10.0547
	708	10.5992
	708.5	10.3022
	709	10.0981
	709.5	10.5791
	710	10.3085
	710.5	10.7795
	711	10.4153
	711.5	10.4843
	712	10.6655
	712.5	10.2427
	713	10.3002
	713.5	11.1805
	714	10.6838
	714.5	10.8591
	715	10.6837
	715.5	10.8068
	716	10.6672
	716.5	11.0842
	717	11.1753
	717.5	10.8826
	718	10.5376
	718.5	10.7002
	719	10.7546
	719.5	11.1043
	720	10.2188
	720.5	10.3869
	721	10.8121
	721.5	10.5807
	722	10.6674
	722.5	10.5749
	723	10.6832
	723.5	10.5478
	724	10.7707
	724.5	10.7142
	725	10.49
	725.5	10.764
	726	10.6179
	726.5	10.228
	727	10.5874
	727.5	10.9145
	728	10.7521
	728.5	10.8864
	729	10.6937
	729.5	10.8923
	730	9.78135
	730.5	10.6505
	731	10.4882
	731.5	10.4309
	732	11.143
	732.5	10.8399
	733	10.4417
	733.5	10.5938
	734	11.1812
	734.5	10.6629
	735	11.1411
	735.5	10.9263
	736	10.3012
	736.5	11.1168
	737	10.6745
	737.5	10.7774
	738	10.5194
	738.5	11.0118
	739	10.9641
	739.5	11.1133
	740	10.5659
	740.5	10.6874
	741	10.9368
	741.5	11.0576
	742	10.7777
	742.5	11.0453
	743	10.4748
	743.5	10.7921
	744	10.4869
	744.5	10.2638
	745	10.7369
	745.5	10.6698
	746	11.3328
	746.5	10.5101
	747	10.6848
	747.5	11.2205
	748	10.4672
	748.5	10.5815
	749	10.4007
	749.5	10.1674
	750	10.7634
	750.5	10.9529
	751	11.6363
	751.5	10.8856
	752	10.745
	752.5	10.5701
	753	10.9279
	753.5	11.0878
	754	10.6275
	754.5	10.7102
	755	10.8431
	755.5	10.9374
	756	11.534
	756.5	11.1101
	757	10.8545
	757.5	11.1522
	758	10.658
	758.5	10.6013
	759	10.3349
	759.5	10.8785
	760	10.6366
	760.5	10.9209
	761	10.9303
	761.5	10.6036
	762	11.3811
	762.5	10.7282
	763	10.93
	763.5	10.5666
	764	10.7875
	764.5	11.2809
	765	11.1936
	765.5	10.8971
	766	10.3745
	766.5	11.0487
	767	11.4593
	767.5	10.8669
	768	11.3995
	768.5	10.3382
	769	10.5163
	769.5	10.1098
	770	10.2488
	770.5	10.9841
	771	11.0256
	771.5	10.3869
	772	11.1467
	772.5	10.5709
	773	10.8871
	773.5	11.2871
	774	10.8876
	774.5	10.5785
	775	11.0758
	775.5	11.1001
	776	10.8858
	776.5	11.0864
	777	10.7417
	777.5	10.8197
	778	10.8969
	778.5	11.1685
	779	10.8407
	779.5	11.5112
	780	10.8862
	780.5	10.5726
	781	10.9873
	781.5	10.6274
	782	10.726
	782.5	10.9615
	783	10.6577
	783.5	10.9802
	784	10.508
	784.5	10.5646
	785	10.8972
	785.5	11.2914
	786	11.2256
	786.5	10.8329
	787	10.9014
	787.5	11.1468
	788	11.0251
	788.5	10.846
	789	10.7087
	789.5	11.0143
	790	10.5588
	790.5	10.2618
	791	10.3417
	791.5	10.3272
	792	11.1762
	792.5	10.5461
	793	10.8227
	793.5	10.9763
	794	10.7398
	794.5	10.0613
	795	10.4545
	795.5	10.6979
	796	10.2171
	796.5	9.88322
	797	10.3802
	797.5	10.5639
	798	10.7411
	798.5	10.2486
	799	10.7654
	799.5	10.3955
	800	10.6557
	800.5	10.6962
	801	10.7527
	801.5	10.7431
	802	10.6557
	802.5	11.0676
	803	10.587
	803.5	11.0576
	804	11.4456
	804.5	10.9285
	805	10.7019
	805.5	10.7979
	806	10.9955
	806.5	10.9313
	807	11.3087
	807.5	11.3663
	808	11.5303
	808.5	11.039
	809	10.3968
	809.5	9.54319
	810	10.5448
	810.5	10.4636
	811	10.774
	811.5	10.887
	812	10.0896
	812.5	9.95554
	813	10.2194
	813.5	10.8298
	814	10.692
	814.5	10.3408
	815	10.8061
	815.5	11.0799
	816	10.685
	816.5	11.0506
	817	10.4226
	817.5	10.8599
	818	10.7304
	818.5	11.1532
	819	10.7878
	819.5	10.6362
	820	10.618
	820.5	10.6247
	821	10.4771
	821.5	10.6602
	822	10.4276
	822.5	11.0037
	823	10.9866
	823.5	11.1327
	824	10.6963
	824.5	10.1949
	825	10.8515
	825.5	10.4873
	826	10.4968
	826.5	10.737
	827	10.1551
	827.5	11.4321
	828	10.4682
	828.5	10.8881
	829	10.7194
	829.5	10.203
	830	10.7256
	830.5	10.5442
	831	10.7546
	831.5	11.1627
	832	10.7303
	832.5	10.3583
	833	10.7032
	833.5	10.6049
	834	10.6451
	834.5	10.5288
	835	10.0174
	835.5	10.4248
	836	10.7198
	836.5	10.8742
	837	10.4976
	837.5	10.7302
	838	11.0404
	838.5	10.389
	839	11.2044
	839.5	10.6338
	840	10.6465
	840.5	10.4736
	841	10.3488
	841.5	10.4314
	842	10.2322
	842.5	10.8811
	843	10.598
	843.5	10.4539
	844	10.3902
	844.5	10.5768
	845	10.644
	845.5	10.2069
	846	10.3182
	846.5	10.9019
	847	10.9999
	847.5	10.4665
	848	10.8036
	848.5	11.476
	849	10.5067
	849.5	11.3807
	850	10.8767
	850.5	10.9974
	851	10.6245
	851.5	10.9873
	852	10.7617
	852.5	10.6775
	853	10.5939
	853.5	10.6092
	854	10.2752
	854.5	11.1128
	855	9.93299
	855.5	11.0403
	856	10.7118
	856.5	10.5582
	857	11.1611
	857.5	10.7568
	858	10.9875
	858.5	11.487
	859	11.2401
	859.5	10.7649
	860	10.6632
	860.5	11.2129
	861	12.3721
	861.5	11.3828
	862	10.5027
	862.5	11.364
	863	11.2003
	863.5	10.8394
	864	10.9354
	864.5	11.5564
	865	10.5777
	865.5	10.8158
	866	10.7582
	866.5	10.5587
	867	10.8348
	867.5	11.2604
	868	11.2497
	868.5	10.8593
	869	11.5309
	869.5	10.5977
	870	10.7432
	870.5	10.6676
	871	11.2862
	871.5	11.3057
	872	10.5582
	872.5	11.577
	873	12.5435
	873.5	10.9947
	874	10.8691
	874.5	11.2615
	875	10.6989
	875.5	10.6444
	876	11.0179
	876.5	12.0902
	877	10.6035
	877.5	10.6445
	878	10.3958
	878.5	11.4752
	879	10.4369
	879.5	10.7311
	880	10.4504
	880.5	10.6528
	881	10.462
	881.5	10.4109
	882	11.1621
	882.5	10.6407
	883	11.1504
	883.5	11.2006
	884	10.9436
	884.5	11.1411
	885	10.9426
	885.5	10.1591
	886	10.8141
	886.5	11.4976
	887	10.6398
	887.5	10.7482
	888	10.9843
	888.5	10.9855
	889	10.6931
	889.5	10.3582
	890	10.7081
	890.5	10.5107
	891	11.0186
	891.5	10.6469
	892	10.9576
	892.5	10.8308
	893	11.4275
	893.5	11.0823
	894	10.762
	894.5	10.7962
	895	10.821
	895.5	11.8194
	896	10.6402
	896.5	11.026
	897	10.9654
	897.5	10.5843
	898	10.7981
	898.5	10.8301
	899	10.4834
	899.5	11.0418
	900	11.0979
	900.5	11.2221
	901	11.137
	901.5	10.9247
	902	10.378
	902.5	10.688
	903	11.2224
	903.5	11.1529
	904	10.7775
	904.5	10.78
	905	10.9974
	905.5	10.5714
	906	11.2613
	906.5	10.9192
	907	11.0815
	907.5	10.7068
	908	11.1541
	908.5	10.6055
	909	11.1643
	909.5	10.2619
	910	10.6619
	910.5	10.8701
	911	10.9545
	911.5	10.8741
	912	10.9243
	912.5	11.1715
	913	11.2004
	913.5	11.3381
	914	10.9557
	914.5	11.1083
	915	11.1422
	915.5	10.2889
	916	11.2079
	916.5	11.0563
	917	10.9321
	917.5	10.8723
	918	11.4083
	918.5	11.1716
	919	10.9534
	919.5	10.7358
	920	10.9841
	920.5	10.868
	921	11.2151
	921.5	10.7735
	922	10.7333
	922.5	10.7681
	923	10.86
	923.5	11.1469
	924	10.8397
	924.5	11.3932
	925	11.003
	925.5	10.6688
	926	10.7593
	926.5	11.0528
	927	10.7679
	927.5	10.7173
	928	11.3216
	928.5	11.031
	929	10.544
	929.5	10.8736
	930	11.3715
	930.5	10.666
	931	10.8748
	931.5	10.9157
	932	11.049
	932.5	10.3974
	933	10.8727
	933.5	10.9894
	934	10.8898
	934.5	10.7782
	935	10.4292
	935.5	11.0939
	936	11.0035
	936.5	10.9121
	937	10.6074
	937.5	10.6124
	938	11.0223
	938.5	10.6243
	939	10.8492
	939.5	10.4838
	940	10.7028
	940.5	10.9057
	941	11.0339
	941.5	10.9815
	942	10.7067
	942.5	11.1284
	943	10.4709
	943.5	11.0812
	944	10.6272
	944.5	10.4915
	945	10.3612
	945.5	10.2236
	946	10.4926
	946.5	11.143
	947	10.9348
	947.5	10.7803
	948	10.8727
	948.5	10.6826
	949	11.3447
	949.5	11.6748
	950	10.919
	950.5	11.176
	951	10.4304
	951.5	10.8953
	952	10.9491
	952.5	10.8042
	953	10.4153
	953.5	10.6774
	954	10.7238
	954.5	10.5959
	955	10.8141
	955.5	10.6283
	956	10.9428
	956.5	11.0229
	957	10.5575
	957.5	10.9881
	958	10.4488
	958.5	11.1064
	959	10.4258
	959.5	10.8843
	960	11.0564
	960.5	11.1698
	961	10.5053
	961.5	10.5639
	962	11.1384
	962.5	10.7824
	963	10.57
	963.5	10.8812
	964	10.5006
	964.5	10.8005
	965	10.6375
	965.5	10.6821
	966	10.8874
	966.5	10.8196
	967	10.9331
	967.5	10.6513
	968	10.2966
	968.5	10.8403
	969	10.9013
	969.5	10.7469
	970	10.4631
	970.5	11.0532
	971	10.5373
	971.5	10.8751
	972	11.2155
	972.5	10.9376
	973	10.8768
	973.5	11.3582
	974	11.08
	974.5	10.776
	975	10.8501
	975.5	10.7153
	976	10.9298
	976.5	11.3917
	977	10.6825
	977.5	10.5468
	978	10.694
	978.5	11.021
	979	11.2666
	979.5	10.8557
	980	10.8058
	980.5	10.2499
	981	10.3513
	981.5	10.8781
	982	10.6735
	982.5	10.862
	983	10.8859
	983.5	10.7709
	984	10.8084
	984.5	10.5962
	985	10.9306
	985.5	10.5079
	986	10.8388
	986.5	10.6575
	987	10.5832
	987.5	10.9276
	988	10.7068
	988.5	10.7112
	989	10.5771
	989.5	10.5394
	990	10.3865
	990.5	11.1435
	991	10.9494
	991.5	10.6121
	992	10.4026
	992.5	10.3517
	993	10.4084
	993.5	10.7936
	994	10.6552
	994.5	10.927
	995	10.995
	995.5	10.8492
	996	10.7134
	996.5	10.3841
	997	10.7779
	997.5	10.4504
	998	10.4343
	998.5	11.0945
	999	10.5348
[truncated: 2 more rows]

## Sheet: Figure 4h
Figure 4h
	Time (ns)	Distance (Å)
	0.5	8.03092
	1	8.09795
	1.5	8.36139
	2	7.64156
	2.5	8.02515
	3	8.20623
	3.5	7.93198
	4	8.17664
	4.5	7.64804
	5	7.81388
	5.5	8.02084
	6	8.18047
	6.5	8.24412
	7	7.78519
	7.5	7.8439
	8	8.22626
	8.5	7.82556
	9	7.84311
	9.5	7.98677
	10	8.14799
	10.5	7.76585
	11	7.86186
	11.5	7.81846
	12	8.06983
	12.5	7.744
	13	7.97744
	13.5	8.14767
	14	8.26328
	14.5	7.51306
	15	7.89897
	15.5	7.62024
	16	7.98611
	16.5	8.28023
	17	7.756
	17.5	7.38562
	18	7.94507
	18.5	7.80722
	19	8.28222
	19.5	7.65326
	20	7.84251
	20.5	8.52619
	21	7.91981
	21.5	7.98817
	22	8.15341
	22.5	7.86573
	23	7.94496
	23.5	8.28331
	24	7.99671
	24.5	8.14475
	25	7.73865
	25.5	7.77917
	26	8.8855
	26.5	7.69997
	27	7.30198
	27.5	7.70712
	28	7.5671
	28.5	7.87928
	29	7.69642
	29.5	7.31905
	30	7.43495
	30.5	7.51008
	31	7.50928
	31.5	6.8918
	32	7.31782
	32.5	6.91964
	33	7.86545
	33.5	7.57815
	34	7.19408
	34.5	7.64997
	35	7.65458
	35.5	7.8791
	36	7.55633
	36.5	7.38271
	37	7.9788
	37.5	7.4836
	38	7.6267
	38.5	7.56381
	39	7.89964
	39.5	7.76382
	40	7.51605
	40.5	7.51219
	41	8.12628
	41.5	7.72154
	42	7.27361
	42.5	7.63269
	43	8.1646
	43.5	7.51085
	44	7.63206
	44.5	7.76972
	45	7.5902
	45.5	7.18335
	46	7.45152
	46.5	7.25296
	47	7.59552
	47.5	7.50866
	48	7.65806
	48.5	7.69151
	49	7.91605
	49.5	7.62955
	50	7.40451
	50.5	7.83354
	51	7.57026
	51.5	7.49824
	52	7.48399
	52.5	8.01743
	53	7.52918
	53.5	7.81632
	54	7.38876
	54.5	7.69923
	55	7.88794
	55.5	7.4558
	56	7.65001
	56.5	7.76333
	57	7.68511
	57.5	7.52062
	58	7.75038
	58.5	7.47513
	59	7.59365
	59.5	7.76281
	60	7.85564
	60.5	7.25553
	61	7.81317
	61.5	7.42019
	62	7.62973
	62.5	7.20904
	63	7.68289
	63.5	7.46611
	64	7.96043
	64.5	7.50722
	65	7.78307
	65.5	7.58406
	66	7.55253
	66.5	7.80524
	67	7.61575
	67.5	7.23008
	68	7.85486
	68.5	7.5192
	69	7.77323
	69.5	8.42274
	70	8.06832
	70.5	7.71037
	71	7.64207
	71.5	7.74026
	72	8.19522
	72.5	7.6508
	73	7.84495
	73.5	7.95967
	74	7.45615
	74.5	7.97455
	75	8.0508
	75.5	7.78153
	76	7.50923
	76.5	7.73451
	77	8.32274
	77.5	7.61226
	78	7.70912
	78.5	7.51117
	79	7.94108
	79.5	7.81635
	80	7.79612
	80.5	7.81695
	81	7.87564
	81.5	7.60925
	82	8.03506
	82.5	7.53097
	83	7.81005
	83.5	7.88086
	84	7.66517
	84.5	7.5914
	85	7.80939
	85.5	7.41523
	86	7.7566
	86.5	7.95634
	87	7.46912
	87.5	7.58906
	88	7.54563
	88.5	7.81027
	89	7.67216
	89.5	7.56578
	90	8.08485
	90.5	7.65175
	91	8.06354
	91.5	7.85111
	92	7.81863
	92.5	7.75577
	93	7.92416
	93.5	7.91346
	94	7.66858
	94.5	7.74195
	95	7.60881
	95.5	7.52226
	96	7.92347
	96.5	7.87694
	97	8.78284
	97.5	7.72911
	98	8.28539
	98.5	7.60504
	99	7.96381
	99.5	8.08725
	100	7.56258
	100.5	7.58579
	101	7.30508
	101.5	8.32151
	102	7.87009
	102.5	7.89301
	103	7.77317
	103.5	7.43841
	104	7.69238
	104.5	8.05905
	105	7.56611
	105.5	7.63251
	106	7.72774
	106.5	7.87977
	107	8.06877
	107.5	7.72393
	108	7.45371
	108.5	7.70463
	109	7.94715
	109.5	8.56526
	110	7.66315
	110.5	8.00394
	111	8.13285
	111.5	8.45374
	112	7.90631
	112.5	7.97645
	113	7.87533
	113.5	8.33854
	114	8.17909
	114.5	7.91717
	115	7.88209
	115.5	7.8614
	116	8.08804
	116.5	8.08197
	117	7.96836
	117.5	7.75277
	118	7.63802
	118.5	7.54218
	119	7.42348
	119.5	7.97366
	120	8.18316
	120.5	8.37088
	121	7.95838
	121.5	8.1496
	122	7.66328
	122.5	7.52968
	123	8.00476
	123.5	8.07744
	124	8.36042
	124.5	7.65676
	125	7.66786
	125.5	7.96963
	126	8.04507
	126.5	7.71462
	127	7.6848
	127.5	7.59619
	128	7.9869
	128.5	7.57837
	129	8.50047
	129.5	7.6592
	130	8.1881
	130.5	8.29004
	131	7.92752
	131.5	8.06247
	132	8.11171
	132.5	8.19293
	133	7.54783
	133.5	7.84272
	134	8.03123
	134.5	7.98167
	135	8.43719
	135.5	7.80957
	136	7.81198
	136.5	8.06207
	137	7.69465
	137.5	8.89514
	138	8.03542
	138.5	8.60685
	139	7.69373
	139.5	7.82604
	140	7.83761
	140.5	7.85701
	141	7.89122
	141.5	7.79309
	142	7.3162
	142.5	7.88393
	143	7.84286
	143.5	8.00406
	144	8.1957
	144.5	7.62436
	145	8.09128
	145.5	7.58944
	146	8.0802
	146.5	8.3253
	147	8.06956
	147.5	8.43907
	148	7.42614
	148.5	7.48082
	149	7.91742
	149.5	7.76806
	150	8.1188
	150.5	8.48146
	151	8.62378
	151.5	7.82687
	152	8.18021
	152.5	8.06209
	153	8.3048
	153.5	8.16873
	154	7.59209
	154.5	7.55716
	155	7.90673
	155.5	8.16685
	156	7.68158
	156.5	7.94388
	157	7.71247
	157.5	7.73209
	158	8.0844
	158.5	7.59999
	159	7.78853
	159.5	8.3318
	160	7.97612
	160.5	7.51284
	161	8.0152
	161.5	8.60138
	162	7.98909
	162.5	8.98957
	163	8.17229
	163.5	8.14964
	164	8.03235
	164.5	8.18541
	165	7.93653
	165.5	8.3777
	166	8.44305
	166.5	8.47567
	167	7.92346
	167.5	8.09402
	168	8.14401
	168.5	7.81213
	169	8.2121
	169.5	8.02216
	170	8.38286
	170.5	7.62394
	171	8.00758
	171.5	7.66958
	172	8.34984
	172.5	7.99785
	173	7.89338
	173.5	7.74477
	174	8.46088
	174.5	8.51517
	175	7.4708
	175.5	8.02442
	176	8.87199
	176.5	7.56097
	177	8.7543
	177.5	8.55165
	178	7.69147
	178.5	8.32289
	179	7.79322
	179.5	7.73375
	180	7.55027
	180.5	7.82965
	181	7.59818
	181.5	8.29048
	182	8.96201
	182.5	7.79197
	183	8.14678
	183.5	8.46516
	184	9.03574
	184.5	8.17603
	185	8.14245
	185.5	8.2711
	186	8.07222
	186.5	7.82073
	187	8.06155
	187.5	7.96365
	188	8.03025
	188.5	8.37262
	189	7.75598
	189.5	7.88434
	190	8.23726
	190.5	8.03821
	191	7.71795
	191.5	8.04149
	192	7.58634
	192.5	7.87282
	193	7.96815
	193.5	7.45624
	194	7.82414
	194.5	7.6377
	195	7.6823
	195.5	7.8411
	196	7.84546
	196.5	8.27252
	197	8.07312
	197.5	7.99784
	198	7.89015
	198.5	7.4166
	199	8.28793
	199.5	7.69177
	200	8.0609
	200.5	7.83908
	201	8.13068
	201.5	7.89848
	202	7.57064
	202.5	7.72329
	203	8.1531
	203.5	8.13523
	204	7.91601
	204.5	7.99802
	205	7.81858
	205.5	8.18898
	206	8.0988
	206.5	7.67587
	207	7.77823
	207.5	7.25548
	208	7.89838
	208.5	7.6802
	209	7.80624
	209.5	8.01459
	210	7.44069
	210.5	7.58216
	211	7.59728
	211.5	7.95133
	212	7.93938
	212.5	7.92456
	213	8.10852
	213.5	8.17701
	214	8.14508
	214.5	7.9328
	215	7.57496
	215.5	7.44747
	216	7.50001
	216.5	7.84933
	217	7.9725
	217.5	7.37686
	218	7.72056
	218.5	7.68815
	219	7.46255
	219.5	7.62574
	220	7.52437
	220.5	7.74521
	221	7.24947
	221.5	7.56815
	222	7.32168
	222.5	7.67824
	223	7.38952
	223.5	7.42519
	224	7.30572
	224.5	7.58512
	225	7.14371
	225.5	7.1784
	226	7.73201
	226.5	7.67227
	227	7.81513
	227.5	7.37934
	228	7.31611
	228.5	7.33004
	229	7.84648
	229.5	7.9482
	230	7.88186
	230.5	7.41666
	231	7.57641
	231.5	7.64296
	232	7.69458
	232.5	7.63493
	233	8.00862
	233.5	7.53914
	234	7.42826
	234.5	7.34088
	235	7.32677
	235.5	7.51565
	236	7.70415
	236.5	7.59712
	237	7.64037
	237.5	7.77727
	238	7.41516
	238.5	7.3906
	239	7.20767
	239.5	7.61937
	240	7.51123
	240.5	6.97886
	241	7.62082
	241.5	7.54244
	242	7.38997
	242.5	7.44632
	243	7.72765
	243.5	7.69483
	244	7.19794
	244.5	7.40101
	245	7.67624
	245.5	7.38989
	246	7.25064
	246.5	7.32194
	247	7.5951
	247.5	7.09817
	248	7.4451
	248.5	7.55575
	249	7.54195
	249.5	7.86909
	250	7.72642
	250.5	7.32561
	251	7.60294
	251.5	7.42362
	252	7.36282
	252.5	7.76264
	253	7.47186
	253.5	7.32026
	254	7.23559
	254.5	7.35356
	255	7.71785
	255.5	7.32803
	256	7.64062
	256.5	7.44818
	257	7.62934
	257.5	7.45773
	258	7.21833
	258.5	7.32283
	259	7.35893
	259.5	7.7338
	260	7.28086
	260.5	7.57508
	261	7.64967
	261.5	7.82372
	262	7.54103
	262.5	8.08433
	263	7.89812
	263.5	7.33911
	264	7.65133
	264.5	7.94614
	265	7.67745
	265.5	7.88727
	266	7.77567
	266.5	7.58326
	267	7.81797
	267.5	7.61362
	268	7.50906
	268.5	7.76048
	269	7.72644
	269.5	7.79485
	270	7.60927
	270.5	7.73477
	271	7.54603
	271.5	7.95467
	272	7.76152
	272.5	7.67319
	273	7.56507
	273.5	7.27675
	274	7.78896
	274.5	7.83402
	275	7.31557
	275.5	7.27517
	276	7.65244
	276.5	7.93806
	277	7.81609
	277.5	7.90143
	278	7.76572
	278.5	7.60043
	279	7.61059
	279.5	7.45587
	280	7.72941
	280.5	7.49525
	281	7.57183
	281.5	7.67838
	282	8.2458
	282.5	7.40689
	283	7.86589
	283.5	7.4076
	284	7.79491
	284.5	7.75717
	285	7.6295
	285.5	7.65842
	286	7.78436
	286.5	7.8024
	287	7.64454
	287.5	7.44355
	288	7.59393
	288.5	7.95453
	289	7.77004
	289.5	7.40003
	290	7.90229
	290.5	7.93395
	291	8.1692
	291.5	7.80383
	292	7.66622
	292.5	8.05021
	293	7.97288
	293.5	8.14056
	294	8.02415
	294.5	7.91516
	295	7.51633
	295.5	7.70845
	296	7.89505
	296.5	7.87304
	297	8.1793
	297.5	7.79336
	298	7.91555
	298.5	8.00975
	299	7.63895
	299.5	7.70952
	300	7.89415
	300.5	7.33106
	301	7.47545
	301.5	7.4597
	302	7.34771
	302.5	8.02889
	303	7.61028
	303.5	7.45309
	304	7.27447
	304.5	7.42045
	305	7.42987
	305.5	7.56143
	306	7.66444
	306.5	7.48485
	307	7.38445
	307.5	7.15595
	308	7.09937
	308.5	7.53652
	309	7.52956
	309.5	7.4037
	310	7.60507
	310.5	7.62418
	311	7.8688
	311.5	7.78366
	312	7.79075
	312.5	7.58042
	313	8.09293
	313.5	8.11552
	314	7.28668
	314.5	8.16679
	315	8.10571
	315.5	7.35511
	316	8.09998
	316.5	7.31979
	317	7.13533
	317.5	7.34167
	318	7.43837
	318.5	7.81753
	319	7.26968
	319.5	7.64478
	320	7.194
	320.5	7.85314
	321	8.10027
	321.5	7.47194
	322	7.5942
	322.5	7.85323
	323	7.88826
	323.5	7.71919
	324	7.72956
	324.5	8.31338
	325	7.92412
	325.5	7.68175
	326	6.83685
	326.5	7.64828
	327	7.56876
	327.5	7.85221
	328	8.06182
	328.5	7.06719
	329	7.71859
	329.5	7.67659
	330	8.02761
	330.5	7.37253
	331	7.72081
	331.5	7.60836
	332	7.74474
	332.5	7.50788
	333	7.36883
	333.5	6.98399
	334	7.92755
	334.5	7.46463
	335	7.37784
	335.5	7.79357
	336	7.70299
	336.5	7.75412
	337	7.40939
	337.5	7.24561
	338	7.57313
	338.5	7.64476
	339	7.68262
	339.5	7.79167
	340	7.87399
	340.5	8.02936
	341	7.6077
	341.5	7.63494
	342	7.65789
	342.5	7.68587
	343	7.90472
	343.5	7.62806
	344	7.95653
	344.5	7.44703
	345	7.16232
	345.5	7.7082
	346	7.62369
	346.5	7.63987
	347	7.25176
	347.5	7.84333
	348	8.09068
	348.5	7.4366
	349	7.44588
	349.5	7.89403
	350	7.53216
	350.5	7.62514
	351	7.45017
	351.5	7.73488
	352	7.73028
	352.5	7.38297
	353	7.1478
	353.5	7.55648
	354	7.40053
	354.5	7.63826
	355	7.68453
	355.5	7.70659
	356	7.58674
	356.5	7.35677
	357	7.51715
	357.5	7.94761
	358	7.3011
	358.5	7.65181
	359	7.41663
	359.5	7.0616
	360	7.69598
	360.5	7.0937
	361	7.5208
	361.5	7.38013
	362	7.46599
	362.5	7.40584
	363	7.8217
	363.5	7.27173
	364	7.36406
	364.5	7.51616
	365	7.31938
	365.5	7.60442
	366	7.40208
	366.5	7.22973
	367	7.42107
	367.5	7.52984
	368	7.54389
	368.5	7.40826
	369	7.32887
	369.5	7.43168
	370	7.37249
	370.5	7.47053
	371	7.3977
	371.5	7.31565
	372	7.60543
	372.5	7.51231
	373	7.59939
	373.5	7.24571
	374	7.41608
	374.5	7.45236
	375	7.21991
	375.5	7.81527
	376	7.39565
	376.5	7.56691
	377	7.56764
	377.5	8.05321
	378	7.50747
	378.5	7.35458
	379	7.57038
	379.5	7.70425
	380	7.4836
	380.5	7.32095
	381	7.48585
	381.5	7.47264
	382	7.67125
	382.5	7.38121
	383	7.68333
	383.5	7.52989
	384	7.64053
	384.5	7.84001
	385	7.67319
	385.5	7.64568
	386	7.53099
	386.5	7.95202
	387	7.582
	387.5	7.39475
	388	7.40108
	388.5	7.84287
	389	7.519
	389.5	7.93007
	390	7.67671
	390.5	7.49584
	391	7.25481
	391.5	7.85687
	392	7.35239
	392.5	7.76728
	393	7.53363
	393.5	7.53052
	394	6.84285
	394.5	7.37565
	395	7.02532
	395.5	7.22472
	396	7.31232
	396.5	7.39874
	397	7.57203
	397.5	7.56879
	398	7.35999
	398.5	7.33258
	399	7.86459
	399.5	7.3634
	400	7.54627
	400.5	7.2339
	401	7.32085
	401.5	7.58012
	402	7.67915
	402.5	7.11946
	403	7.4961
	403.5	7.09584
	404	7.63147
	404.5	7.57608
	405	7.69726
	405.5	7.40423
	406	7.83011
	406.5	7.40364
	407	7.29929
	407.5	7.47407
	408	7.34085
	408.5	7.14019
	409	7.69992
	409.5	6.97757
	410	7.44596
	410.5	7.85155
	411	6.86335
	411.5	7.57878
	412	7.76142
	412.5	7.69003
	413	7.39717
	413.5	7.21351
	414	6.66028
	414.5	6.82105
	415	6.98859
	415.5	7.44301
	416	7.43522
	416.5	7.03137
	417	7.73724
	417.5	7.21831
	418	6.6754
	418.5	6.58585
	419	6.98906
	419.5	7.03652
	420	7.16352
	420.5	6.66205
	421	6.84352
	421.5	6.51893
	422	6.93909
	422.5	7.26717
	423	7.29104
	423.5	7.67596
	424	7.36021
	424.5	7.21483
	425	7.23373
	425.5	7.34094
	426	7.09565
	426.5	6.99402
	427	6.82533
	427.5	6.78261
	428	7.00998
	428.5	6.76788
	429	6.88675
	429.5	6.81219
	430	7.15343
	430.5	6.72129
	431	7.23097
	431.5	7.34488
	432	6.84116
	432.5	7.35152
	433	7.17009
	433.5	7.58259
	434	7.19653
	434.5	7.40268
	435	6.78401
	435.5	6.69002
	436	6.91894
	436.5	6.59796
	437	7.31557
	437.5	7.37052
	438	7.23247
	438.5	7.20384
	439	7.06697
	439.5	7.55285
	440	7.64666
	440.5	6.9858
	441	7.31125
	441.5	7.2305
	442	6.73911
	442.5	6.8894
	443	7.30846
	443.5	7.26366
	444	7.46238
	444.5	7.62652
	445	7.46507
	445.5	7.53773
	446	7.59643
	446.5	7.73616
	447	7.85964
	447.5	7.30509
	448	7.54647
	448.5	7.30255
	449	6.6905
	449.5	7.00639
	450	7.0217
	450.5	6.76885
	451	7.15579
	451.5	6.57387
	452	7.40155
	452.5	6.9902
	453	7.20373
	453.5	7.20868
	454	6.96884
	454.5	6.67775
	455	6.91149
	455.5	6.91169
	456	6.68885
	456.5	6.91079
	457	7.16805
	457.5	6.9974
	458	6.87821
	458.5	6.88427
	459	6.82806
	459.5	6.69001
	460	7.20553
	460.5	7.20694
	461	6.70335
	461.5	6.98319
	462	6.45272
	462.5	7.1218
	463	7.13727
	463.5	6.99334
	464	7.27683
	464.5	7.11273
	465	6.93295
	465.5	6.95669
	466	6.98308
	466.5	6.59786
	467	6.74052
	467.5	6.6857
	468	7.02626
	468.5	7.03282
	469	7.00834
	469.5	7.32816
	470	6.8829
	470.5	7.29413
	471	6.60312
	471.5	7.33047
	472	6.76826
	472.5	7.20524
	473	7.84358
	473.5	7.45954
	474	7.05083
	474.5	6.9075
	475	7.15709
	475.5	7.31546
	476	7.80685
	476.5	7.31314
	477	7.30782
	477.5	7.32824
	478	7.44208
	478.5	7.46197
	479	7.36201
	479.5	7.18596
	480	7.57294
	480.5	6.99723
	481	7.27779
	481.5	7.1845
	482	7.57129
	482.5	6.72052
	483	7.27286
	483.5	7.08213
	484	7.40495
	484.5	7.5003
	485	7.28438
	485.5	7.08204
	486	7.80354
	486.5	6.98948
	487	7.32574
	487.5	7.38755
	488	7.35518
	488.5	7.34824
	489	7.10602
	489.5	7.30759
	490	7.91905
	490.5	7.19734
	491	7.60241
	491.5	6.96262
	492	7.17268
	492.5	7.66556
	493	8.0287
	493.5	7.22811
	494	7.64124
	494.5	6.9157
	495	7.38382
	495.5	7.68681
	496	7.44723
	496.5	6.72374
	497	7.20051
	497.5	7.18317
	498	6.79437
	498.5	7.43509
	499	7.35741
	499.5	6.83077
	500	7.56039
	500.5	7.39557
	501	7.46267
	501.5	7.02947
	502	8.05419
	502.5	7.89649
	503	7.79507
	503.5	7.68212
	504	7.68891
	504.5	6.78698
	505	6.85003
	505.5	7.24231
	506	6.91694
	506.5	6.87433
	507	6.79921
	507.5	6.97842
	508	6.85742
	508.5	7.14108
	509	6.94702
	509.5	7.10426
	510	7.16594
	510.5	6.37846
	511	6.78353
	511.5	7.23456
	512	6.84168
	512.5	7.46936
	513	7.293
	513.5	7.37953
	514	6.95499
	514.5	6.84195
	515	7.17262
	515.5	7.21203
	516	7.3651
	516.5	7.05303
	517	6.60532
	517.5	6.82441
	518	6.6454
	518.5	7.52089
	519	7.25863
	519.5	6.77611
	520	7.1384
	520.5	7.21427
	521	6.48403
	521.5	7.13501
	522	7.21479
	522.5	7.38124
	523	6.95271
	523.5	7.43418
	524	6.79339
	524.5	6.85818
	525	7.62829
	525.5	7.47875
	526	7.16538
	526.5	6.98692
	527	6.76933
	527.5	6.98616
	528	7.02714
	528.5	6.8409
	529	7.27645
	529.5	7.25066
	530	7.50279
	530.5	7.54047
	531	7.63331
	531.5	7.67363
	532	8.85935
	532.5	7.52784
	533	6.88371
	533.5	7.30807
	534	7.17091
	534.5	7.24825
	535	8.28781
	535.5	7.46869
	536	7.08618
	536.5	6.96861
	537	7.87694
	537.5	7.66498
	538	8.1835
	538.5	7.92415
	539	7.64708
	539.5	7.89871
	540	7.8376
	540.5	7.4917
	541	7.1547
	541.5	7.58593
	542	7.3407
	542.5	7.24361
	543	7.2055
	543.5	7.34243
	544	7.31714
	544.5	6.98328
	545	6.72487
	545.5	7.16963
	546	6.92448
	546.5	7.27857
	547	7.16367
	547.5	7.6003
	548	7.16018
	548.5	6.73186
	549	7.15553
	549.5	6.91378
	550	7.1128
	550.5	6.80491
	551	7.3187
	551.5	7.42825
	552	7.11034
	552.5	7.59546
	553	7.10796
	553.5	6.99859
	554	6.96914
	554.5	7.1997
	555	6.80314
	555.5	6.65872
	556	6.94168
	556.5	7.21638
	557	7.02908
	557.5	6.94579
	558	6.73348
	558.5	6.80752
	559	7.04695
	559.5	6.7714
	560	6.39857
	560.5	6.70191
	561	6.97928
	561.5	6.84219
	562	6.94174
	562.5	6.91392
	563	7.07916
	563.5	7.06697
	564	7.10119
	564.5	7.10336
	565	6.72451
	565.5	6.90373
	566	7.22598
	566.5	6.90477
	567	6.98527
	567.5	6.91681
	568	6.98471
	568.5	7.06975
	569	7.62442
	569.5	7.04582
	570	6.83321
	570.5	7.10489
	571	7.59084
	571.5	7.08647
	572	7.11871
	572.5	6.84541
	573	6.80509
	573.5	6.73084
	574	6.94647
	574.5	7.54936
	575	7.28899
	575.5	7.39302
	576	7.5057
	576.5	7.38929
	577	7.73337
	577.5	7.52837
	578	7.52228
	578.5	7.27956
	579	7.60899
	579.5	7.3484
	580	7.42352
	580.5	7.02186
	581	7.30784
	581.5	7.20033
	582	6.40291
	582.5	6.74766
	583	7.29399
	583.5	6.90842
	584	7.24064
	584.5	6.96666
	585	6.8403
	585.5	6.86184
	586	6.48883
	586.5	6.91473
	587	7.05033
	587.5	6.54429
	588	6.94041
	588.5	6.77084
	589	6.86432
	589.5	7.06039
	590	7.04089
	590.5	7.14774
	591	6.91597
	591.5	6.87868
	592	6.58892
	592.5	6.63712
	593	6.99368
	593.5	6.99584
	594	6.4832
	594.5	7.17365
	595	6.91575
	595.5	6.79952
	596	7.14731
	596.5	7.2782
	597	7.12391
	597.5	7.25876
	598	6.98921
	598.5	6.93482
	599	7.17275
	599.5	6.83604
	600	7.30253
	600.5	7.08899
	601	7.11063
	601.5	7.08919
	602	6.92495
	602.5	7.1388
	603	7.11148
	603.5	6.96912
	604	7.48011
	604.5	7.03155
	605	6.84907
	605.5	7.14047
	606	7.02572
	606.5	7.17348
	607	7.94975
	607.5	7.69892
	608	6.89323
	608.5	7.96809
	609	7.90517
	609.5	6.90308
	610	7.40236
	610.5	7.28406
	611	6.60307
	611.5	8.2995
	612	7.0847
	612.5	6.63203
	613	6.94559
	613.5	7.21061
	614	6.61687
	614.5	6.77591
	615	7.24066
	615.5	7.56279
	616	7.4918
	616.5	6.97456
	617	7.56999
	617.5	7.00327
	618	6.95315
	618.5	6.81308
	619	7.39232
	619.5	6.99327
	620	7.24618
	620.5	6.85266
	621	7.10942
	621.5	7.13933
	622	7.30407
	622.5	7.35288
	623	7.11061
	623.5	6.87695
	624	7.11932
	624.5	7.67812
	625	7.5096
	625.5	8.08859
	626	8.66254
	626.5	7.72227
	627	8.14634
	627.5	7.61322
	628	7.91525
	628.5	7.82319
	629	7.69294
	629.5	8.07694
	630	7.80058
	630.5	8.11857
	631	7.35594
	631.5	8.0503
	632	8.63383
	632.5	7.86513
	633	7.96113
	633.5	8.23433
	634	7.49443
	634.5	7.2386
	635	8.13434
	635.5	7.59663
	636	7.8291
	636.5	7.76565
	637	7.94172
	637.5	7.26941
	638	7.3328
	638.5	7.31501
	639	7.81775
	639.5	7.334
	640	7.07371
	640.5	6.88994
	641	7.30122
	641.5	7.3887
	642	7.1693
	642.5	7.25339
	643	7.43307
	643.5	6.96153
	644	7.82748
	644.5	7.82392
	645	7.38392
	645.5	7.529
	646	7.2112
	646.5	7.4303
	647	7.50166
	647.5	6.82186
	648	6.951
	648.5	7.3261
	649	7.23095
	649.5	7.3419
	650	7.40971
	650.5	7.28442
	651	7.69035
	651.5	7.0006
	652	7.05103
	652.5	7.18196
	653	7.36658
	653.5	6.61233
	654	7.3011
	654.5	7.61681
	655	7.0054
	655.5	7.15771
	656	7.00001
	656.5	7.54638
	657	7.03491
	657.5	7.30448
	658	6.94762
	658.5	7.07291
	659	7.0113
	659.5	7.15349
	660	7.04864
	660.5	6.8432
	661	7.12684
	661.5	7.10726
	662	6.91207
	662.5	7.26555
	663	7.10817
	663.5	6.86819
	664	6.90641
	664.5	6.68224
	665	7.06143
	665.5	6.59129
	666	6.74636
	666.5	6.78081
	667	7.1779
	667.5	7.13744
	668	6.89247
	668.5	7.56544
	669	7.28404
	669.5	7.25202
	670	6.72045
	670.5	7.15803
	671	6.78052
	671.5	7.77035
	672	6.69724
	672.5	7.07516
	673	6.91404
	673.5	6.56687
	674	7.21525
	674.5	7.44918
	675	7.38991
	675.5	7.11774
	676	6.71465
	676.5	6.62518
	677	7.36396
	677.5	7.30753
	678	7.63686
	678.5	7.38592
	679	6.63992
	679.5	7.67336
	680	6.78843
	680.5	6.88013
	681	6.9414
	681.5	7.02539
	682	6.59192
	682.5	6.82255
	683	7.03651
	683.5	6.83019
	684	6.33756
	684.5	7.06058
	685	7.14414
	685.5	7.14692
	686	7.02029
	686.5	7.13569
	687	7.80571
	687.5	7.18695
	688	6.79895
	688.5	7.16724
	689	7.19307
	689.5	6.62259
	690	6.94917
	690.5	7.52822
	691	7.19025
	691.5	7.36782
	692	7.18121
	692.5	7.09847
	693	7.30599
	693.5	7.4242
	694	7.21982
	694.5	7.74501
	695	7.36447
	695.5	8.026
	696	8.00035
	696.5	7.37517
	697	7.47494
	697.5	7.70117
	698	7.53564
	698.5	7.27729
	699	7.97112
	699.5	7.43782
	700	7.25346
	700.5	7.55732
	701	7.40422
	701.5	7.18428
	702	7.22798
	702.5	7.69169
	703	7.1845
	703.5	7.09107
	704	7.13966
	704.5	7.83618
	705	7.35214
	705.5	7.84621
	706	7.46962
	706.5	7.85733
	707	7.18612
	707.5	7.55099
	708	7.61017
	708.5	7.69186
	709	7.73212
	709.5	7.53061
	710	7.53008
	710.5	7.50544
	711	7.56462
	711.5	7.40198
	712	7.63561
	712.5	7.38107
	713	8.19029
	713.5	7.51188
	714	8.01138
	714.5	7.25288
	715	7.17925
	715.5	6.83378
	716	7.25347
	716.5	7.36358
	717	7.6339
	717.5	6.98458
	718	6.71206
	718.5	6.96944
	719	7.38196
	719.5	7.5195
	720	7.15339
	720.5	7.13059
	721	6.80714
	721.5	7.13575
	722	6.76729
	722.5	7.34443
	723	7.05255
	723.5	6.71037
	724	6.78659
	724.5	6.98555
	725	6.70809
	725.5	7.44522
	726	6.9805
	726.5	7.70388
	727	7.44329
	727.5	7.21901
	728	7.22532
	728.5	7.38133
	729	7.07218
	729.5	7.09764
	730	7.00836
	730.5	6.58118
	731	7.37674
	731.5	7.59245
	732	7.30069
	732.5	7.91983
	733	7.52566
	733.5	6.96019
	734	6.89542
	734.5	7.32897
	735	7.19943
	735.5	7.26633
	736	7.52384
	736.5	7.51783
	737	6.6104
	737.5	7.10199
	738	7.69767
	738.5	7.20063
	739	6.98043
	739.5	7.23626
	740	7.11604
	740.5	6.95713
	741	6.77697
	741.5	6.49135
	742	7.27157
	742.5	6.79849
	743	6.8244
	743.5	7.04742
	744	6.82819
	744.5	6.69279
	745	6.6909
	745.5	7.0498
	746	7.20658
	746.5	6.80723
	747	6.60122
	747.5	7.15879
	748	6.82589
	748.5	7.282
	749	6.72105
	749.5	6.89668
	750	6.52409
	750.5	6.92891
	751	7.20125
	751.5	6.92453
	752	6.60748
	752.5	6.8872
	753	7.1266
	753.5	7.28393
	754	7.66314
	754.5	7.75296
	755	7.85236
	755.5	7.48397
	756	7.20833
	756.5	7.39636
	757	6.91508
	757.5	7.17882
	758	6.75474
	758.5	7.37913
	759	8.0189
	759.5	7.11958
	760	7.59889
	760.5	6.83634
	761	7.35069
	761.5	6.6546
	762	6.92086
	762.5	6.80711
	763	6.85751
	763.5	6.50727
	764	7.23424
	764.5	7.44426
	765	7.2058
	765.5	7.28069
	766	7.3505
	766.5	7.24621
	767	6.56862
	767.5	7.32664
	768	7.4532
	768.5	7.44491
	769	7.75265
	769.5	7.21541
	770	7.33509
	770.5	7.14994
	771	6.9757
	771.5	7.22873
	772	6.87072
	772.5	6.99371
	773	6.74071
	773.5	6.65666
	774	7.4453
	774.5	6.77892
	775	7.06402
	775.5	6.81986
	776	7.15067
	776.5	7.34541
	777	6.52953
	777.5	6.42159
	778	7.0825
	778.5	6.89508
	779	6.92022
	779.5	6.8947
	780	6.82329
	780.5	7.27876
	781	7.14332
	781.5	7.17135
	782	7.32523
	782.5	7.2068
	783	7.09699
	783.5	7.06386
	784	7.08768
	784.5	7.39585
	785	7.81348
	785.5	7.10613
	786	7.34067
	786.5	7.08536
	787	6.7168
	787.5	6.6078
	788	7.00704
	788.5	7.14567
	789	7.45409
	789.5	6.7937
	790	6.90609
	790.5	6.91476
	791	7.15139
	791.5	7.22648
	792	6.87801
	792.5	6.91638
	793	7.16608
	793.5	6.9712
	794	7.05501
	794.5	6.83636
	795	7.25979
	795.5	7.08115
	796	6.67051
	796.5	7.13546
	797	6.78791
	797.5	6.9682
	798	7.18972
	798.5	7.10953
	799	7.15768
	799.5	6.71751
	800	7.20983
	800.5	7.29354
	801	7.37163
	801.5	7.62095
	802	7.717
	802.5	7.35186
	803	7.52064
	803.5	7.40187
	804	7.59539
	804.5	6.89772
	805	7.61266
	805.5	7.47507
	806	7.70552
	806.5	7.87932
	807	7.04379
	807.5	7.32632
	808	6.96589
	808.5	7.34831
	809	7.53441
	809.5	7.57506
	810	7.99545
	810.5	7.13225
	811	6.63305
	811.5	7.44942
	812	6.87781
	812.5	7.16475
	813	6.62306
	813.5	7.1636
	814	7.12274
	814.5	7.08807
	815	6.88554
	815.5	6.81137
	816	6.76882
	816.5	7.05873
	817	7.47238
	817.5	7.29209
	818	8.1397
	818.5	6.89544
	819	6.64765
	819.5	7.15121
	820	6.67155
	820.5	7.07417
	821	7.1979
	821.5	6.59202
	822	6.69071
	822.5	7.41765
	823	7.38477
	823.5	7.49969
	824	7.53013
	824.5	7.42922
	825	7.44063
	825.5	7.37366
	826	7.6771
	826.5	7.29532
	827	7.01703
	827.5	7.15683
	828	7.38899
	828.5	6.96948
	829	6.64831
	829.5	7.07372
	830	7.34755
	830.5	6.81862
	831	7.17148
	831.5	6.77354
	832	7.06913
	832.5	7.14495
	833	6.81164
	833.5	6.95609
	834	6.78374
	834.5	7.003
	835	6.86132
	835.5	6.50292
	836	6.47433
	836.5	7.3922
	837	7.46219
	837.5	7.17123
	838	7.00067
	838.5	7.04947
	839	7.0498
	839.5	6.88093
	840	6.67683
	840.5	6.97759
	841	7.00366
	841.5	7.00679
	842	7.32752
	842.5	6.8283
	843	6.81649
	843.5	6.54566
	844	6.96536
	844.5	7.21002
	845	7.37604
	845.5	7.11988
	846	7.18116
	846.5	7.24486
	847	6.8627
	847.5	7.27963
	848	6.88894
	848.5	7.01028
	849	7.03081
	849.5	7.13653
	850	7.49937
	850.5	6.61101
	851	6.60207
	851.5	6.96119
	852	7.0699
	852.5	6.83093
	853	7.13223
	853.5	6.76013
	854	7.02211
	854.5	6.51953
	855	6.96612
	855.5	6.45336
	856	7.12435
	856.5	6.79951
	857	7.12829
	857.5	7.05957
	858	6.64933
	858.5	6.70102
	859	6.66668
	859.5	6.78993
	860	7.07944
	860.5	7.25064
	861	6.8705
	861.5	6.77871
	862	6.96853
	862.5	6.91379
	863	6.64087
	863.5	6.76547
	864	6.86136
	864.5	7.01766
	865	6.95025
	865.5	6.92461
	866	7.24692
	866.5	6.86451
	867	7.12532
	867.5	6.90124
	868	7.30536
	868.5	6.69806
	869	6.996
	869.5	6.92751
	870	6.95328
	870.5	6.38827
	871	7.30638
	871.5	7.30858
	872	6.96642
	872.5	6.68627
	873	6.40953
	873.5	7.01303
	874	6.77698
	874.5	6.77967
	875	6.79566
	875.5	7.26758
	876	7.38109
	876.5	7.3276
	877	6.68377
	877.5	6.7053
	878	8.01015
	878.5	7.19529
	879	7.57089
	879.5	6.78254
	880	7.08345
	880.5	6.93055
	881	7.06188
	881.5	7.3685
	882	6.64335
	882.5	7.03031
	883	7.37877
	883.5	7.12234
	884	7.002
	884.5	7.5708
	885	6.92265
	885.5	7.15039
	886	7.14168
	886.5	7.34213
	887	7.18001
	887.5	7.30088
	888	6.89408
	888.5	7.09453
	889	6.84342
	889.5	7.41462
	890	7.23668
	890.5	7.05766
	891	6.81928
	891.5	7.1032
	892	7.17042
	892.5	7.31094
	893	7.02089
	893.5	7.07332
	894	7.73489
	894.5	7.9288
	895	7.71214
	895.5	7.42494
	896	7.4666
	896.5	7.7603
	897	7.39945
	897.5	7.18046
	898	7.26485
	898.5	8.10536
	899	7.10244
	899.5	6.89253
	900	7.67172
	900.5	6.71467
	901	7.61484
	901.5	7.37962
	902	7.17904
	902.5	7.23124
	903	7.48255
	903.5	7.29629
	904	7.30987
	904.5	7.23626
	905	7.59145
	905.5	7.62498
	906	6.86306
	906.5	7.31143
	907	7.15908
	907.5	7.26309
	908	7.83423
	908.5	7.78403
	909	7.16277
	909.5	7.45188
	910	6.97543
	910.5	6.87593
	911	7.42099
	911.5	7.78571
	912	7.40369
	912.5	7.7568
	913	7.57991
	913.5	7.36591
	914	7.66245
	914.5	7.60122
	915	7.86619
	915.5	7.42296
	916	7.40487
	916.5	7.31801
	917	7.77878
	917.5	7.18295
	918	7.86172
	918.5	7.57351
	919	7.07489
	919.5	7.24626
	920	7.0165
	920.5	7.01031
	921	8.06804
	921.5	6.98596
	922	7.66469
	922.5	7.41206
	923	7.84618
	923.5	7.66361
	924	7.29242
	924.5	7.29913
	925	7.42632
	925.5	7.62609
	926	7.6035
	926.5	7.19958
	927	7.20647
	927.5	7.27534
	928	7.3183
	928.5	8.09401
	929	6.78094
	929.5	7.1649
	930	7.27114
	930.5	7.75976
	931	7.14805
	931.5	6.69345
	932	6.88161
	932.5	7.50474
	933	7.63421
	933.5	6.89599
	934	6.80016
	934.5	7.10468
	935	6.48559
	935.5	7.11861
	936	6.84196
	936.5	6.68441
	937	6.88686
	937.5	6.47878
	938	6.98452
	938.5	6.89471
	939	7.34569
	939.5	7.4641
	940	6.99825
	940.5	7.10278
	941	7.13456
	941.5	7.16723
	942	6.49584
	942.5	7.49438
	943	6.79236
	943.5	6.68002
	944	7.28807
	944.5	7.51291
	945	7.45121
	945.5	7.06402
	946	6.72752
	946.5	6.97966
	947	6.99517
	947.5	7.0017
	948	6.90966
	948.5	6.89349
	949	6.65401
	949.5	7.19857
	950	7.56133
	950.5	6.94015
	951	6.8013
	951.5	7.71691
	952	7.43954
	952.5	7.12473
	953	6.77571
	953.5	7.07473
	954	7.05683
	954.5	7.0299
	955	6.9057
	955.5	6.9761
	956	6.85753
	956.5	7.07109
	957	6.82278
	957.5	6.79647
	958	7.58371
	958.5	7.2237
	959	7.25052
	959.5	6.85065
	960	7.11381
	960.5	6.6714
	961	7.03824
	961.5	6.75012
	962	6.89703
	962.5	6.6458
	963	6.95368
	963.5	6.82102
	964	7.23402
	964.5	7.00547
	965	7.02719
	965.5	7.04037
	966	6.9977
	966.5	7.13233
	967	7.09398
	967.5	7.23541
	968	6.66151
	968.5	7.31045
	969	7.15983
	969.5	7.12038
	970	6.52217
	970.5	7.09401
	971	7.35051
	971.5	7.0995
	972	7.04676
	972.5	7.07354
	973	7.13346
	973.5	7.25883
	974	6.86355
	974.5	6.8083
	975	6.65469
	975.5	7.01803
	976	6.70992
	976.5	7.32904
	977	7.4172
	977.5	6.77771
	978	6.97637
	978.5	7.26815
	979	6.78015
	979.5	7.369
	980	7.25377
	980.5	6.94218
	981	6.76532
	981.5	7.25863
	982	6.55428
	982.5	6.75305
	983	7.11348
	983.5	6.81073
	984	6.74737
	984.5	6.94842
	985	6.67916
	985.5	6.85951
	986	6.84602
	986.5	6.86211
	987	6.65154
	987.5	6.9634
	988	6.78021
	988.5	7.61026
	989	6.87063
	989.5	6.65811
	990	6.64854
	990.5	6.98128
	991	6.84245
	991.5	7.3202
	992	6.88751
	992.5	7.0363
	993	7.37484
	993.5	7.23329
	994	7.41019
	994.5	7.872
	995	7.32904
	995.5	6.97561
	996	7.59039
	996.5	7.58418
	997	7.41894
	997.5	7.29725
	998	6.77927
	998.5	7.12907
	999	7.06273
[truncated: 2 more rows]

## Sheet: Supplementary Figure 1b
Supplementary Figure 1b
	125I-OxA concentration (nM)	Replicate measurements of total binding (pmol/mg)			Replicate measurements of non-specific binding (pmol/mg)		Specific binding (pmol/mg)
		n=1	n=2	n=3	n=1	n=2
	7.134	2.8807	3.1568	2.9361	1.6191	1.699	1.3721
	3.702	2.386	2.4121	2.222	0.9464	0.9781	1.3937
	1.773	1.6443	1.5452	1.5522	0.5388	0.5237	1.0418
	0.878	1.1155	1.1531	1.101	0.2752	0.2759	0.8481
	0.417	0.6952	0.7294	0.672	0.1476	0.1478	0.5513
	0.221	0.4262	0.4345	0.4403	0.0776	0.0746	0.3561
	0.099	0.1921	0.2168	0.2162	0.036	0.0394	0.1723
	0.047	0.1084	0.111	0.1161	0.0185	0.0182	0.0934
	0.024	0.0547	0.0584	0.0561	0.011	0.0106	0.0454
	0.011	0.0257	0	0.0279	0.006	0.0052	0.0119
	0.006	0.0142	0.0138	0.0141	0.003	0.0033	0.011
	0.005	0.0073	0.0073	0.0081	0.0015	0.0016	0.0061

## Sheet: Supplementary Figure 1c
Supplementary Figure 1c
	125I-OxA concentration (nM)	Replicate measurements of total binding (pmol/mg)			Replicate measurements of non-specific binding (pmol/mg)			Specific binding (pmol/mg)
		n=1	n=2	n=3	n=1	n=2	n=3
	8.4903	1.52518	1.60514	1.54279	0.85033	0.84797	0.90152	0.691
	4.5459	1.33354	1.43566	1.40699	0.55134	0.51689	0.55134	0.852
	3.1409	1.14737	1.26858	1.21304	0.37326	0.33313	0.37326	0.85
	2.263	1.00276	1.04361	0.94676	0.2308	0.2262	0.2308	0.768
	1.4542	0.81936	0.85908	0.7434	0.16605	0.16206	0.16605	0.643
	0.6445	0.60458	0.48393	0.54515	0.08594	0.07806	0.08594	0.461
	0.3572	0.38641	0.38109	0.31767	0.04208	0.03993	0.04208	0.32
	0.2647	0.21913	0.21089	0.21381	0.02114	0.0216	0.02114	0.193
	0.1007	0.13882	0.12623	0.12295	0.01019	0.01085	0.01019	0.119
	0.035	0.06071	0.05661	0.04689	0.00614	0.00537	0.00614	0.049

## Sheet: Supplementary Figure 1d
Supplementary Figure 1d
		Agonist concentration (M)	Replicate measurements of Bound 125I-OxA (%)			Replicate measurements of Bound 125I OxA (dpm)
			n=1	n=2	n=3	n=1	n=2	n=3
	Compound 1	0.0001	0.417286	0.0142906	-0.431577	589	542	490
		2.5e-05	0.185778	0.177204	-0.0114325	562	561	539
		6.25e-06	1.19755	1.19755	0.83743	680	680	638
		1.5625e-06	3.56408	3.45261	2.9553	956	943	885
		3.90625e-07	11.0667	11.4439	9.62616	1831	1875	1663
		9.76563e-08	24.1769	26.9121	23.3194	3360	3679	3260
		2.44141e-08	41.8229	42.3802	45.8357	5418	5483	5886
		6.10352e-09	64.7422	66.9973	67.2888	8091	8354	8388
		1.52588e-09	89.3335	89.7879	96.7503	10959	11012	11824
		3.8147e-10	98.6367	94.7525	94.4524	12044	11591	11556
		9.5367e-11	99.134	97.5306	96.1844	12102	11915	11758
		2.3842e-11	103.764	96.0558	100.18	12642	11743	12224
	Orexin B	1e-06	-0.173528	0.0149593	0.158569	415	436	452
		2.5e-07	0.535543	0.40091	1.0292	494	479	549
		6.25e-08	1.67544	1.74725	1.30744	621	629	580
		1.5625e-08	4.62841	4.8528	4.46685	950	975	932
		3.90625e-09	16.1082	13.3168	10.6421	2229	1918	1620
		9.76563e-10	35.6929	35.0467	36.1148	4411	4339	4458
		2.44141e-10	67.7268	69.6206	74.0187	7980	8191	8681
		6.1035e-11	84.6637	82.2224	83.6315	9867	9595	9752
		1.5259e-11	84.3675	88.4065	85.1843	9834	10284	9925
		3.815e-12	92.5533	89.5375	95.955	10746	10410	11125
		9.54e-13	102.247	95.1652	100.299	11826	11037	11609
		2.38e-13	101.493	101.529	96.9782	11742	11746	11239

## Sheet: Supplementary Figure 1e
Supplementary Figure 1e
		Agonist concentration (M)	Replicate measurements of Bound 125I-OxA (%)			Replicate measurements of Bound 125I OxA (dpm)
			n=1	n=2	n=3	n=1	n=2	n=3
	Compound 1	0.0001	0.297433	-0.209768	-0.0876644	1057	1003	1016
		2.5e-05	-0.256731	0.316218	0.785848	998	1059	1109
		6.25e-06	-0.0876644	1.14277	2.34502	1016	1147	1275
		1.5625e-06	3.18096	4.58986	5.18159	1364	1514	1577
		3.90625e-07	9.94364	10.3569	9.85911	2084	2128	2075
		9.76563e-08	18.4158	21.2899	20.0783	2986	3292	3163
		2.44141e-08	43.3719	40.7514	40.9674	5643	5364	5387
		6.10352e-09	69.0513	65.0313	62.176	8377	7949	7645
		1.52588e-09	90.8892	89.6024	91.34	10702	10565	10750
		3.8147e-10	102.433	98.7884	94.6462	11931	11543	11102
		9.5367e-11	101.277	98.2436	96.6468	11808	11485	11315
		2.3842e-11	105.1	96.7783	98.1215	12215	11329	11472
	Orexin B	1e-06	-0.331528	0.150993	0.180535	862	911	914
		2.5e-07	0.594124	1.441	1.73642	956	1042	1072
		6.25e-08	1.67733	2.11062	2.55375	1066	1110	1155
		1.5625e-08	4.0604	3.67635	4.82849	1308	1269	1386
		3.90625e-09	7.82209	8.01904	7.92056	1690	1710	1700
		9.76563e-10	28.8659	28.4425	29.0432	3827	3784	3845
		2.44141e-10	81.8152	83.9225	84.9565	9204	9418	9523
		6.1035e-11	97.2854	101.402	91.2785	10775	11193	10165
		1.5259e-11	109.161	101.667	97.7581	11981	11220	10823
		3.815e-12	112.509	102.12	104.405	12321	11266	11498
		9.54e-13	106.404	103.588	106.207	11701	11415	11681
		2.38e-13	100.801	99.4715	99.7276	11132	10997	11023

[truncated: 6 more sheets: Supplementary Figure 10a, Supplementary Figure 10b, Supplementary Figure 10c, Supplementary Figure 10d, Supplementary Figure 10e, Supplementary Figure 10f]
